# Supplementary material for: Transcriptional profiling reveals roles of intercellular Fgf9 signaling in astrocyte maturation and synaptic refinement during brainstem development
Source: J Biol Chem. 2022 Jun 23;298(8):102176. doi: 10.1016/j.jbc.2022.102176 (PMC9304775; doi:10.1016/j.jbc.2022.102176)
Supplement: Supplemental Tables S1–S14 [file mmc2.xlsx]

## Sheet: Supp Tables 1-14
Supporting Table 1: Differential gene expression for neuron cluster 1 vs. neuron cluster 2
Genes differentially expressed in neuron cluster 1					Genes differentially expressed in neuron cluster 2
Gene symbol	Fold change (log2)	p-value	FDR		Gene symbol	Fold change (log2)	p-value	FDR
Tbrg1	3.99382	4.05419e-06	0.0051613		Tln2	4.31142	1.69101e-07	0.000552791
Gm17018	3.54194	8.81231e-06	0.00576149		Atp1a2	3.82534	4.73659e-06	0.0051613
					Gstm1	3.98247	8.4156e-06	0.00576149
					Dbi	3.26772	1.91734e-05	0.0100581
					Selenop	3.72637	2.40721e-05	0.0100581
					Ednrb	3.69515	2.46144e-05	0.0100581
Supporting Table 2: Differential gene expression for neuron cluster 1 vs. astrocytes
Genes differentially expressed in neuron cluster 1					Genes differentially expressed in astrocyte cluster
Gene symbol	Fold change (log2)	p-value	FDR		Gene symbol	Fold change (log2)	p-value	FDR
Syngr3	5.55264	1.0403e-14	8.75625e-13		Tnc	9.14957	1.08016e-48	3.72762e-45
Tmem59l	4.77677	7.93868e-13	5.47928e-11		Sema6d	8.04581	1.02819e-37	1.77414e-34
Cish	6.5673	1.32422e-12	8.78823e-11		Sall3	7.26651	4.96289e-37	5.70897e-34
Ciapin1	6.06527	3.17066e-12	2.02629e-10		Ntn1	7.03667	8.37163e-37	7.22262e-34
Kcnk1	6.56627	6.33602e-12	3.70604e-10		Rgma	5.90369	1.24515e-30	8.18397e-28
Hpcal1	4.45074	4.57382e-11	2.50544e-09		Tmem229a	8.03178	1.42289e-30	8.18397e-28
Ly6e	5.65745	9.93267e-11	5.11607e-09		Acot1	6.90044	1.33277e-28	6.57053e-26
Sirt3	5.692	1.29019e-10	6.4528e-09		Abca1	7.10967	2.86909e-28	1.23766e-25
Cdk5	4.8061	1.35706e-10	6.69032e-09		Ptprz1	6.23256	2.45697e-26	9.42112e-24
Hprt	4.31294	6.44468e-10	2.9264e-08		Hepacam	6.444	8.54154e-26	2.94769e-23
Ankrd45	5.70738	3.36329e-09	1.41545e-07		Ednrb	6.95731	5.77273e-25	1.81106e-22
Hapln1	3.47397	5.58983e-09	2.29649e-07		Ptn	6.06508	6.74097e-25	1.93859e-22
Ass1	4.58167	5.84038e-09	2.33165e-07		Aqp4	6.8571	7.16291e-23	1.90148e-20
Pcdh8	4.20114	6.35023e-09	2.46232e-07		Slc7a11	5.71661	3.97828e-22	9.32435e-20
Gm14204	4.73043	5.65605e-08	2.01227e-06		Slc4a4	6.62811	4.05289e-22	9.32435e-20
Hspa12a	3.98916	6.08581e-08	2.12143e-06		Notch3	5.85386	7.78322e-22	1.67874e-19
Slitrk1	4.92656	1.20012e-07	3.98233e-06		Ncan	4.43279	1.63193e-21	3.31281e-19
Ano4	5.19622	1.2612e-07	4.10602e-06		Dbi	4.72596	3.92586e-21	7.52675e-19
Nipsnap1	4.49575	1.61918e-07	5.22224e-06		Fgfr3	7.12446	4.77927e-21	8.68067e-19
Ccdc184	4.20512	3.542e-07	1.12142e-05		Gja1	6.71069	8.7791e-21	1.51483e-18
Pcbp3	4.80341	3.85819e-07	1.21042e-05		Gm3764	5.37704	1.40989e-20	2.31692e-18
Tagap1	4.77692	4.61688e-07	1.43539e-05		Fabp7	5.14946	2.11263e-20	3.31395e-18
Tmeff1	4.02496	7.32995e-07	2.21892e-05		Notch2	6.52281	8.17816e-20	1.18985e-17
Slc32a1	3.83172	8.15235e-07	2.44641e-05		Slc1a3	5.59391	8.27485e-20	1.18985e-17
Rcan2	3.74386	8.95947e-07	2.64528e-05		Pdpn	6.29915	1.5384e-19	2.12361e-17
Sipa1l2	4.59291	1.22216e-06	3.51473e-05		Fads2	6.48468	5.62874e-19	7.47107e-17
AI837181	4.78045	1.26674e-06	3.61282e-05		Slc1a2	6.20661	6.50159e-19	8.31e-17
Rgs10	4.30916	1.77134e-06	4.96983e-05		Tmem100	6.25985	1.75528e-18	2.16339e-16
Eif5a2	4.71354	1.92649e-06	5.33605e-05		Kcnj10	6.47395	6.15874e-18	7.3289e-16
Atl1	4.41617	1.93279e-06	5.33605e-05		Atp1a2	5.69369	1.26939e-17	1.43999e-15
Cx3cl1	4.1953	1.96244e-06	5.37491e-05		Agt	6.42548	1.29353e-17	1.43999e-15
Atp6v1g2	3.24831	2.39391e-06	6.45419e-05		Spry2	4.49847	2.44787e-17	2.63987e-15
Grin2a	4.83301	2.70737e-06	7.24273e-05		Dock1	6.63616	3.00374e-17	3.06213e-15
Ndel1	4.43729	2.85391e-06	7.57604e-05		Serpine2	5.61049	3.01688e-17	3.06213e-15
Gm44509	4.48765	3.04934e-06	7.97675e-05		Slc6a11	5.82164	1.50656e-16	1.48546e-14
Slc1a1	4.33417	3.05109e-06	7.97675e-05		Hmgn5	5.59097	4.05239e-16	3.88467e-14
Dpysl5	4.3422	3.37542e-06	8.75833e-05		Gstm2-ps1	4.88055	4.24805e-16	3.96217e-14
Ncdn	3.99545	3.56589e-06	9.11547e-05		Id3	6.21491	5.16528e-16	4.69089e-14
Trim67	4.73547	4.5262e-06	0.000114852		Sox9	5.78921	6.42926e-16	5.68907e-14
Ncoa7	4.56598	5.34768e-06	0.000134707		Tril	6.14862	1.80064e-15	1.55351e-13
Gnai1	4.01234	6.86619e-06	0.000170469		Gatm	5.70164	5.18648e-14	4.26156e-12
Reep1	4.19353	7.43982e-06	0.000182091		Pla2g7	5.40423	6.41709e-14	5.15009e-12
Ddx25	4.36766	8.23606e-06	0.000199582		S100a1	5.41718	8.12351e-14	6.37142e-12
Fsd1	4.19903	8.27014e-06	0.000199582		Mlc1	5.89154	8.55508e-14	6.56079e-12
B4gat1	4.35822	1.0358e-05	0.00024652		Mgll	5.53614	8.90393e-14	6.67988e-12
Resp18	3.58857	1.76957e-05	0.000404422		Apoe	5.35256	9.81612e-14	7.20754e-12
Gad1	4.45191	2.11656e-05	0.000477403		Pcdh17	5.79813	1.28534e-13	9.24109e-12
Stac2	4.17372	2.34884e-05	0.00051901		Car2	5.53698	7.46674e-13	5.25872e-11
Crmp1	3.06228	2.35477e-05	0.00051901		Ctnna1	5.37543	1.05338e-12	7.1279e-11
Ache	4.19362	2.36119e-05	0.00051901		Selenop	5.14309	1.49576e-12	9.73935e-11
Tmem246	3.75876	2.47904e-05	0.000541465		AI464131	5.69121	4.45204e-12	2.79345e-10
Lamp5	3.10834	3.66331e-05	0.000780376		Ttyh2	5.19583	5.32672e-12	3.25319e-10
Ppp2r2c	3.38882	4.95517e-05	0.00102705		Myo6	5.36317	5.37328e-12	3.25319e-10
Atp1a3	2.9368	4.97009e-05	0.00102705		Qk	4.51523	5.94224e-12	3.53563e-10
Sdr39u1	3.85463	5.24084e-05	0.00107656		Gm44645	4.78534	1.0405e-11	5.98462e-10
Mgat5	3.68826	5.37848e-05	0.00109829		Ttyh1	4.70816	1.35107e-11	7.64349e-10
Rit2	4.12486	5.45965e-05	0.00110831		Aldh1l1	5.40702	3.46765e-11	1.93014e-09
Msra	3.82359	6.03324e-05	0.00121227		Lxn	5.38453	5.51981e-11	2.97638e-09
Syp	3.11356	6.24574e-05	0.00123874		Timp4	5.3342	6.46557e-11	3.43272e-09
Arl4c	3.45918	6.66383e-05	0.00131411		Itgav	5.30579	8.88877e-11	4.64775e-09
Fkbp1b	3.56683	8.02904e-05	0.00155664		Scd2	3.8446	1.19812e-10	6.08048e-09
Acsl4	3.04859	8.34962e-05	0.00160975		Npas3	5.01237	2.05217e-10	9.97472e-09
Fastk	4.13024	8.3987e-05	0.00161022		Gstm1	4.97911	2.45342e-10	1.17594e-08
Cd99l2	3.92863	8.77585e-05	0.00167323		Marcks	3.32611	2.61629e-10	1.23682e-08
Afap1	3.8627	9.06059e-05	0.00171803		Insig1	3.99711	2.78306e-10	1.29788e-08
Calb1	3.40998	9.49665e-05	0.00179087		Arhgef26	5.42987	3.77308e-10	1.73612e-08
Nap1l2	3.6468	0.000105129	0.00196108		Igsf11	4.96328	7.64129e-10	3.42469e-08
Cda	3.74277	0.00012156	0.00224334		Fabp5	3.52688	1.62083e-09	7.17112e-08
Gm42616	4.12701	0.000131925	0.00240886		Sdc4	5.22879	1.94408e-09	8.49243e-08
Aig1	3.66357	0.000142142	0.00258175		Mmd2	4.84268	2.03717e-09	8.72121e-08
Camk2n2	3.55128	0.000151396	0.00272119		Slc6a1	5.02134	2.047e-09	8.72121e-08
Igfbp3	3.95037	0.000152549	0.0027277		Plpp3	4.14921	4.06327e-09	1.68944e-07
Ica1	3.86286	0.000156496	0.00278386		Tcf4	4.22536	5.77375e-09	2.33165e-07
Ppif	4.01327	0.00016089	0.00284734		Mfge8	5.34317	5.87812e-09	2.33165e-07
Ncs1	3.65289	0.000173826	0.00306058		Paqr8	4.90255	6.11502e-09	2.39806e-07
Dync1i1	3.57599	0.000191773	0.00335944		Cyp26b1	4.77804	1.14883e-08	4.40511e-07
Kctd13	3.76112	0.000226249	0.0038845		Plat	5.18327	1.37788e-08	5.22534e-07
Fam189a1	3.80792	0.00024184	0.00411127		Slc38a3	4.95521	1.42265e-08	5.33649e-07
Kcnn1	3.63223	0.00025612	0.00433269		Zbtb20	4.84289	1.61214e-08	5.98225e-07
Cep120	3.94264	0.000259341	0.00435642		Slc39a1	3.51011	2.45437e-08	9.01067e-07
Nt5c3b	3.6176	0.000260838	0.00435642		Gm2a	3.7151	3.90239e-08	1.41759e-06
Arhgap44	3.43291	0.00026131	0.00435642		Arap2	4.82855	4.18388e-08	1.50402e-06
Arl6ip4	3.62986	0.000268151	0.00444898		Tcf7l2	4.69104	5.76878e-08	2.03144e-06
Churc1	3.25453	0.000278841	0.00460422		Bcan	4.17469	7.63516e-08	2.63489e-06
5031439G07Rik	3.72726	0.000287435	0.00472052		Sparc	4.49998	9.00745e-08	3.05697e-06
Gm43175	3.92373	0.00028862	0.00472052		Cst3	3.08798	9.03539e-08	3.05697e-06
Trim32	3.58307	0.000373454	0.00605066		Rorb	4.8166	9.49686e-08	3.18191e-06
Dbn1	3.51131	0.000392323	0.00632667		Ccnd2	4.80697	1.26109e-07	4.10602e-06
Crtac1	3.03549	0.000426422	0.00678149		Mt2	3.78975	2.51278e-07	8.02927e-06
Glrx2	3.3904	0.000444959	0.00697978		Tulp4	3.96538	4.72909e-07	1.45715e-05
Rgs2	3.47579	0.000474226	0.00733881		Atp1b2	3.51385	5.20204e-07	1.58869e-05
Mllt11	2.87647	0.000483272	0.00741231		Aldoc	4.27188	8.96834e-07	2.64528e-05
Zc2hc1a	3.3215	0.000493333	0.00753315		Acsbg1	4.54509	9.69923e-07	2.83661e-05
Cav2	3.54504	0.000498807	0.00758319		Per3	4.64162	9.81676e-07	2.84686e-05
Nsf	3.01313	0.000503314	0.00761814		Spon1	4.44146	1.57503e-06	4.45527e-05
Eno2	2.94087	0.00050702	0.00764073		Plp1	4.29803	2.30302e-06	6.25805e-05
Gabrg2	3.1781	0.000530698	0.0079283		Emp2	4.38025	3.49742e-06	9.00717e-05
Snap25	2.66951	0.000572647	0.00849586		Nr2f2	4.04768	6.03115e-06	0.000150822
Mtx2	3.4086	0.000594017	0.00875969		Slc1a4	4.23103	7.23335e-06	0.000178302
Cadm3	3.32144	0.000596501	0.00875969		Egr1	3.94735	9.75413e-06	0.000233761
Lin7a	3.44272	0.000645754	0.00944279		Atp6v0e	3.96404	1.11491e-05	0.000263531
AI593442	3.75382	0.00070016	0.0101593		Rhoq	4.13845	1.27571e-05	0.000299489
Zfp385b	3.26765	0.000700644	0.0101593		Nhsl1	3.85982	1.41226e-05	0.000329305
Edil3	3.01072	0.00082063	0.011751		Mt3	2.96405	1.42536e-05	0.00033013
Atp6ap1	3.06529	0.000938723	0.0133865		Plxnb1	3.96431	1.69944e-05	0.000390985
Tal1	3.34999	0.00108391	0.0153301		Vcan	4.03584	1.89214e-05	0.000429592
Sgpp2	3.27094	0.00122722	0.0172863		Myo10	4.00967	2.16982e-05	0.000486237
Caly	3.05477	0.00123496	0.0173245		Glud1	3.53325	2.86254e-05	0.000621297
Ppfia4	3.51644	0.00125314	0.0175084		Gm10800	3.86819	3.05817e-05	0.00065961
Pnma2	3.50938	0.00138607	0.0190615		Gpm6b	3.1894	3.45627e-05	0.000740844
Dpysl4	3.2916	0.00139191	0.0190615		Grm5	3.62863	3.90221e-05	0.000826167
Rian	3.16203	0.00141035	0.0192376		Pea15a	3.6597	3.96885e-05	0.000835153
Ccdc85a	3.01036	0.00148828	0.0200627		Gna12	3.94236	4.5284e-05	0.000947121
Emc4	2.88682	0.00156811	0.0210566		Gnai2	3.75529	6.04202e-05	0.00121227
C230085N15Rik	3.59538	0.00167864	0.0221747		Sfxn5	3.13821	6.14914e-05	0.00122663
Glrb	3.03522	0.0016835	0.0221747		Ndrg2	3.58173	7.46592e-05	0.00146391
Mien1	2.92759	0.0017165	0.0224254		Baz1b	3.76291	8.02031e-05	0.00155664
Uchl5	3.2527	0.00171999	0.0224254		Itm2a	3.67634	9.77752e-05	0.00183382
Hs6st2	2.87819	0.00172265	0.0224254		Ttyh3	3.40885	0.000112238	0.00208244
Gdap1	3.11914	0.00172853	0.0224254		Nr2f1	3.54218	0.00012792	0.00234816
Cend1	2.8715	0.0017866	0.023092		43710	2.92204	0.000148702	0.00268675
Fam169a	3.17076	0.00180402	0.0231594		Bmpr1a	3.73526	0.000203383	0.00354481
Ralyl	3.39737	0.00180524	0.0231594		Sobp	3.46715	0.000215786	0.00374211
Dcun1d4	3.38653	0.00184963	0.0236333		Rab8b	3.79704	0.00021837	0.00376798
Clstn3	3.35043	0.00197843	0.0251014		Cd63	3.32981	0.000232783	0.0039769
Nap1l3	3.2588	0.00208504	0.0263571		Lrig1	4.01242	0.000342965	0.00558289
Arhgap33	3.21217	0.00212184	0.0267243		Kxd1	3.55387	0.00039835	0.00637342
Rab11fip4	3.22163	0.0023801	0.0297598		Hsdl2	3.23094	0.000398916	0.00637342
Fbxo7	3.38132	0.00242332	0.0301909		Sh3bgrl3	3.15467	0.000430709	0.00681824
Gabra5	3.02677	0.0024368	0.0302497		Ramp1	3.37287	0.000443117	0.00697978
Esrrb	3.21657	0.00248402	0.0307253		Adgrg1	3.41596	0.000451735	0.00705402
Stxbp5	3.3839	0.00264613	0.0326136		Adcyap1r1	3.60116	0.000466405	0.00725029
Adgrl2	2.88803	0.00301075	0.0362025		9330159F19Rik	3.37666	0.00047721	0.00735201
Amn	3.13507	0.00307025	0.0367896		Gng12	3.62232	0.000526252	0.00789607
Cxadr	2.94857	0.00311701	0.0371553		Specc1	3.59047	0.000573612	0.00849586
Usp5	3.33113	0.0031223	0.0371553		Cyb5a	3.36226	0.000754686	0.0108972
Rab3a	2.74281	0.00322169	0.0382064		Usp19	3.41147	0.000771256	0.01109
Atp6ap2	2.72664	0.00346293	0.0409266		Ntrk2	3.21206	0.000980269	0.0139214
Ly6h	2.88902	0.00349699	0.0411881		Reep3	3.29243	0.00131658	0.0183206
Reep2	3.05364	0.00391252	0.0457699		Sirt2	3.19626	0.00133146	0.0184533
Got1	2.80419	0.00396343	0.0462088		1810037I17Rik	2.86974	0.00139025	0.0190615
Itpa	3.0767	0.00421428	0.048968		Zcrb1	3.01622	0.0014451	0.019634
					Chpt1	3.42377	0.00147604	0.0199758
					Arhgap21	3.45858	0.00158627	0.0212179
					Arid1a	3.15895	0.00159707	0.0212799
					Msmo1	3.53993	0.00162293	0.0215413
					Pou3f2	3.50797	0.00185587	0.0236333
					Gmfb	3.15601	0.00228095	0.0286238
					Acot2	3.13059	0.00283874	0.0347912
					Pcdh10	3.19765	0.00284298	0.0347912
					N4bp2l2	3.22385	0.00285862	0.0348591
					Asrgl1	3.19056	0.00288434	0.0350488
					Mbp	3.33302	0.00293205	0.0355035
					Hadha	3.19837	0.00299755	0.0361698
					Sash1	3.05216	0.00377683	0.0443328
Supporting Table 3: Differential gene expression for neuron cluster 1 vs. oligodendrocytes
Genes differentially expressed in neuron cluster 1					Genes differentially expressed in oligodendroctye cluster
Gene symbol	Fold change (log2)	p-value	FDR		Gene symbol	Fold change (log2)	p-value	FDR
Lamp5	4.57703	1.41778e-11	2.28734e-09		Gpr17	9.95807	1.91203e-42	6.47797e-39
Golga7b	6.7026	4.90871e-09	6.92947e-07		Tnr	9.0001	3.89436e-41	6.59704e-38
Gm14204	6.2642	1.25374e-08	1.46471e-06		Nkx2-2	6.09387	6.82492e-33	7.70761e-30
Cda	6.53371	1.59738e-08	1.77674e-06		Kank1	7.04447	2.97283e-27	2.51798e-24
Hapln1	3.74475	1.62571e-08	1.77674e-06		Bcas1	8.48348	1.18533e-26	8.0318e-24
Ass1	5.32128	2.02546e-08	2.14446e-06		S100a13	7.63726	2.41771e-25	1.3652e-22
Stmn2	3.24526	1.27002e-07	1.22938e-05		Scrg1	7.29024	2.44759e-23	1.18463e-20
Fstl1	5.76467	1.77821e-07	1.67349e-05		S100a6	6.62649	9.44576e-20	4.00028e-17
Tubb3	3.7108	2.03871e-07	1.8668e-05		Sox6	7.12588	1.29662e-19	4.88105e-17
Fabp3	3.53859	3.50887e-07	3.12843e-05		Ugt8a	7.79547	3.74481e-19	1.26874e-16
Dhps	6.32572	4.10496e-07	3.52852e-05		Mbp	7.5259	6.89942e-18	2.12502e-15
Kitl	5.12141	4.1659e-07	3.52852e-05		Cdkn1c	6.72705	9.07726e-17	2.56281e-14
Syngr3	4.57748	4.97011e-07	4.10701e-05		Olig2	6.19036	8.3456e-16	2.17499e-13
Tmem130	4.07344	7.47715e-07	5.78582e-05		S100a1	6.22983	1.11995e-15	2.71029e-13
Pgm2l1	4.12233	7.51405e-07	5.78582e-05		Cnp	6.62272	1.11047e-14	2.50817e-12
Snap25	3.19523	1.73415e-06	0.00012209		Cmtm5	6.03051	4.27509e-14	9.0525e-12
Unc5d	4.02967	2.47773e-06	0.000167891		Tcf7l2	6.40692	1.52243e-13	3.0341e-11
Cplx1	3.20353	4.02013e-06	0.000267063		Shisal1	6.45314	9.94509e-13	1.87189e-10
Prepl	4.81664	4.95052e-06	0.000322545		Sox10	6.23254	6.79518e-12	1.21169e-09
Mtfp1	5.02596	5.37879e-06	0.000343837		Sirt2	5.30504	1.07218e-11	1.81628e-09
Foxp1	3.22704	6.42442e-06	0.000395745		Zeb2	5.79453	1.71738e-10	2.62464e-08
Fgf9	4.28529	7.36999e-06	0.000438062		Marcks	3.71793	1.78178e-10	2.62464e-08
Rab3a	3.30208	7.56023e-06	0.000441621		Olig1	5.13855	5.96174e-09	7.91538e-07
Cacna2d3	3.71469	9.219e-06	0.000529389		Ppfibp1	5.70895	6.07438e-09	7.91538e-07
Ramp3	4.88966	9.76243e-06	0.000551252		Tcf4	4.6361	7.60531e-09	9.54326e-07
Actl6b	5.15042	1.08753e-05	0.000587004		S100a16	5.44688	9.93438e-09	1.20206e-06
C230085N15Rik	6.16894	1.09154e-05	0.000587004		Qk	4.46055	3.21476e-08	3.30049e-06
Ndrg4	3.12736	1.1385e-05	0.000602691		Ptprz1	4.36906	8.71501e-08	8.68425e-06
Sv2c	3.60981	1.17757e-05	0.000613785		Gatm	4.7385	6.30301e-07	5.08443e-05
Retreg1	5.50989	1.77246e-05	0.000883104		Serpine2	4.4022	1.1363e-06	8.55505e-05
Sgpp2	4.65092	1.92623e-05	0.000932295		Fyn	3.99839	1.46391e-06	0.00010782
Zc2hc1a	4.45935	2.14799e-05	0.00101075		Mgll	4.59025	1.74652e-06	0.00012209
Grin2a	5.47	2.2007e-05	0.00101502		Tril	4.74795	1.76577e-06	0.00012209
Clu	4.10636	2.217e-05	0.00101502		Gm18194	3.39903	5.86811e-06	0.00036817
Slc4a10	4.70754	2.34356e-05	0.00105866		Pcdh17	4.43507	7.09384e-06	0.000429178
Cntnap2	3.47161	2.47159e-05	0.00110181		Vxn	4.48325	1.05649e-05	0.000586786
Socs2	3.65062	2.54932e-05	0.0011217		2610203C22Rik	3.9811	1.20126e-05	0.000616646
Ankrd45	5.16991	2.99539e-05	0.00130108		Gnai2	4.43545	1.44137e-05	0.000728857
Ndufaf5	4.2102	3.12609e-05	0.0013341		Lhfpl3	4.5855	1.89734e-05	0.00093162
Fastk	5.34592	3.15822e-05	0.0013341		Nfasc	3.87325	1.96285e-05	0.000936639
Atp1b1	3.14787	3.18956e-05	0.0013341		Ednrb	4.16047	3.48013e-05	0.00142057
Tuba4a	4.22353	3.28985e-05	0.00135927		Sema5a	4.40046	8.24854e-05	0.003071
Gm42616	5.49985	4.89944e-05	0.00197611		Gng12	4.3119	8.88323e-05	0.00327135
Hras	5.47344	4.98066e-05	0.00198523		Bcan	3.77656	0.000124796	0.00406547
Plppr3	4.63673	5.51966e-05	0.00217378		Insig1	3.34425	0.000172614	0.00541495
Esrrg	4.11514	5.58202e-05	0.00217378		Enpp2	4.20769	0.000255705	0.00746836
Pip5k1c	4.61958	6.18584e-05	0.00236047		Scd2	3.19375	0.000276467	0.00793788
Ldhb	2.94048	6.20076e-05	0.00236047		Gpbp1l1	3.56906	0.000332303	0.00915319
1500009L16Rik	4.27339	7.15776e-05	0.0026945		Lcorl	4.06972	0.000493131	0.0131601
B3galt2	3.21581	9.35157e-05	0.00340679		Atp1a2	3.6268	0.000706678	0.0178674
Ppargc1a	3.08164	0.000100496	0.00362215		Sept2	2.95377	0.000859373	0.0210982
Mfn2	4.35876	0.000107671	0.00380465		Tcf12	3.87759	0.000990856	0.023641
Grb14	4.42101	0.000107983	0.00380465		Epb41l2	3.54888	0.00140545	0.0315342
Vsnl1	3.30569	0.000108929	0.00380465		Reep3	3.52025	0.00162426	0.0359672
Bend6	4.25469	0.000113095	0.00390985		Ralgps2	3.52571	0.00186986	0.0393484
Zfp385b	4.0161	0.000116703	0.00395668		Ptn	3.24638	0.00192345	0.0400938
Cish	4.51636	0.000116785	0.00395668		Vcan	3.62258	0.00204807	0.0420536
Snhg11	3.34887	0.000119102	0.00399522
Parp6	4.26822	0.000122232	0.00406003
Tspyl5	3.96868	0.000124398	0.00406547
Olfm1	4.01106	0.000129096	0.0041655
Mdh1	2.68626	0.000134315	0.004293
Napb	3.26476	0.000152692	0.00483476
Cend1	3.39483	0.000181725	0.00564849
Mab21l1	3.92281	0.000190306	0.00586141
Dzank1	4.19659	0.000207257	0.0062731
Atp1a3	2.88718	0.000207375	0.0062731
Rbfox1	3.09789	0.000211198	0.00633221
Stx1b	4.05986	0.00025164	0.00746836
Camk1d	3.57714	0.000255438	0.00746836
Gm37176	4.71571	0.000270105	0.0078215
Calb1	3.61851	0.000281262	0.00794994
Ebf2	3.61344	0.00028158	0.00794994
Dgkg	4.5315	0.000298894	0.00836902
B830012L14Rik	4.87346	0.000316636	0.00879314
Ache	4.30316	0.000340262	0.00929685
Ppfia2	4.06886	0.000377513	0.0102321
Krt222	4.32655	0.000493311	0.0131601
Lypd1	3.28081	0.0004996	0.0132238
Ncs1	3.9853	0.00058778	0.0154372
Hs6st2	3.2824	0.000610355	0.0159068
Adgrl2	3.40892	0.000653146	0.0168921
Stmn4	3.29201	0.000659575	0.0169291
Kcnmb2	4.48048	0.000681807	0.0173681
Aldh5a1	4.26412	0.000834082	0.0207285
Rasgrf1	4.01338	0.000834152	0.0207285
Hspa12a	3.30305	0.000838195	0.0207285
Gabra5	3.43714	0.000948261	0.022963
Add2	4.1076	0.000948957	0.022963
Kctd12	3.35435	0.000955662	0.022963
Tmeff1	3.43547	0.00100291	0.0237613
Got1	3.18663	0.00105593	0.0248436
Tsc22d3	3.6216	0.00107788	0.0251853
Atp2b2	2.93782	0.00110601	0.0256654
Rgs2	3.77508	0.00117043	0.0267356
Paxx	3.83165	0.0011751	0.0267356
Ccdc184	3.50411	0.0011758	0.0267356
Chml	3.99918	0.0012301	0.0277839
Cryab	3.67061	0.00143996	0.0320959
Ube2f	3.91471	0.0016579	0.0364738
Tubb2a	2.62175	0.00170413	0.037249
Spats2l	3.85393	0.00176641	0.038225
Pld3	3.30438	0.00177135	0.038225
Snap91	2.94737	0.00179975	0.0385922
Frmpd4	3.28101	0.00181198	0.03861
Strbp	3.05419	0.00185591	0.0392989
Atp6v1g2	2.82923	0.00192895	0.0400938
Zmat4	3.86925	0.00200068	0.0413311
Maf	3.49405	0.00211479	0.043162
Slc6a5	2.68991	0.00220602	0.0447544
Pde4a	3.89878	0.00226845	0.0457471
Sez6	3.47432	0.00230689	0.0462469
Tox2	3.68706	0.00240354	0.0479012
Mir670hg	3.41866	0.00249692	0.0494711
Tusc2	3.51565	0.00252429	0.0497227
Supporting Table 4: Differential gene expression for neuron cluster 1 vs. vascular-associated cells (VACs)
Genes differentially expressed in neuron cluster 1					Genes differentially expressed in VAC cluster
Gene symbol	Fold change (log2)	p-value	FDR		Gene symbol	Fold change (log2)	p-value	FDR
Tmem59l	5.66505	3.86857e-11	1.22795e-09		Fn1	11.3778	1.0648e-86	4.05583e-83
Mllt11	4.37319	6.87971e-09	2.07975e-07		Fli1	10.7307	9.28252e-83	1.76786e-79
Inpp5f	4.90097	2.57454e-08	7.42912e-07		Cldn5	10.4628	2.32162e-78	2.94768e-75
Prune2	4.61228	2.66547e-08	7.63366e-07		Ctla2a	10.9797	2.50633e-73	2.38665e-70
Arxes1	5.98877	6.77208e-08	1.91073e-06		Kdr	10.3509	3.60579e-73	2.74689e-70
Tubb3	4.02687	7.736e-08	2.16665e-06		Hmgcs2	10.5321	2.43021e-70	1.54278e-67
Fsd1	6.69705	1.28234e-07	3.48887e-06		Tek	10.0425	3.92677e-70	2.13672e-67
Adap1	5.85643	1.67137e-07	4.42099e-06		Flt1	10.6009	4.22455e-69	2.01142e-66
Gabra5	5.36937	2.00034e-07	5.2547e-06		Srgn	9.59912	1.62624e-68	6.88262e-66
Tspan7	4.04007	2.18588e-07	5.70274e-06		Pecam1	9.26934	1.92934e-68	7.34884e-66
Ldhb	3.76672	2.21006e-07	5.7266e-06		Ecscr	9.52667	2.18347e-68	7.56075e-66
Map1b	3.8711	2.30655e-07	5.93624e-06		Cgnl1	9.53475	4.36003e-68	1.38395e-65
Lcmt1	7.32798	4.22716e-07	1.05237e-05		Fzd6	8.8748	5.4008e-68	1.58243e-65
Got1	4.5802	4.75367e-07	1.17576e-05		Grap	9.98057	2.217e-67	6.03182e-65
Tmx2	3.82186	5.82485e-07	1.40423e-05		Abcb1a	8.90523	1.35782e-66	3.44797e-64
Caly	4.6842	6.48681e-07	1.55398e-05		Icam2	8.49059	2.01553e-66	4.79823e-64
Atp6v0e2	3.88237	1.39139e-06	3.19266e-05		Eng	9.00784	2.14855e-66	4.81401e-64
Car10	4.72153	1.48233e-06	3.36083e-05		Ifitm3	8.94117	5.29703e-66	1.12091e-63
Snrpn	3.38261	2.05034e-06	4.56711e-05		Adgre5	9.29454	1.65061e-65	3.30904e-63
Mcts1	4.6275	2.10695e-06	4.66591e-05		Adgrf5	9.65172	1.74026e-65	3.31432e-63
Slc39a6	6.74143	2.3171e-06	5.10164e-05		Gng11	8.79195	5.01817e-64	9.102e-62
B3galt1	4.47636	2.76877e-06	6.02642e-05		Acvrl1	9.40717	9.97077e-64	1.7263e-61
Mir670hg	5.36423	3.84598e-06	8.32349e-05		Robo4	8.37082	1.67784e-63	2.77865e-61
Dusp26	5.98462	4.35048e-06	9.36213e-05		Tgfbr2	9.29246	1.38088e-62	2.19157e-60
Gabrg2	4.65268	4.84165e-06	0.000103027		Il2rg	8.78164	3.28582e-62	5.00627e-60
Ramp3	5.46492	5.80573e-06	0.000122177		Adgrl4	10.411	1.00687e-61	1.47506e-59
Apba2	5.18638	6.06399e-06	0.000126471		Gbp7	9.57389	4.30419e-61	6.07209e-59
Gng3	3.52276	6.0762e-06	0.000126471		Cd93	10.9642	4.52073e-61	6.1498e-59
Ndrg3	4.5354	6.65913e-06	0.000136369		AU021092	8.73337	6.14632e-61	8.07287e-59
Tagln3	4.36701	6.84699e-06	0.000139466		Tmem204	9.11835	4.71039e-60	5.98062e-58
Stmn3	3.40771	7.05973e-06	0.000142278		Htra3	7.87225	5.69503e-59	6.99753e-57
Calb1	4.42487	7.1184e-06	0.000142705		Tmem123	9.63369	6.11161e-59	7.27473e-57
Fam81a	4.5462	8.68318e-06	0.000172262		Arhgdib	8.3946	1.21511e-58	1.40254e-56
Cds1	5.56621	8.78662e-06	0.000173411		Arhgap29	8.92465	3.35128e-58	3.75442e-56
Crtac1	3.99969	9.31059e-06	0.000182804		Slc38a5	10.7148	1.33625e-57	1.4412e-55
Pld3	4.52627	1.0573e-05	0.000202374		Apcdd1	7.59718	1.36212e-57	1.4412e-55
Asns	4.96054	1.12729e-05	0.000213624		Pdgfrb	9.83208	1.55879e-57	1.60471e-55
Lamp5	3.7	1.1635e-05	0.000219395		Uaca	7.32018	1.99765e-57	2.00238e-55
Unc5d	4.09211	1.19047e-05	0.000223375		Cd34	10.0003	6.17552e-57	6.03142e-55
Scg5	3.89955	1.25759e-05	0.000234812		Lama4	8.94622	2.08096e-56	1.9816e-54
Scn8a	4.53309	1.32596e-05	0.000244777		Rasgrp3	9.32572	2.53377e-56	2.35393e-54
Ccl27a	4.0194	1.63871e-05	0.000298653		Foxf2	8.44007	4.67848e-56	4.24293e-54
Epb41l4b	5.76646	1.80473e-05	0.000327344		Ucp2	9.22584	1.22553e-54	1.08559e-52
Glrb	4.46074	1.82711e-05	0.000329832		Cyyr1	8.60587	2.13856e-54	1.85131e-52
Ndrg4	3.16818	1.87565e-05	0.000336998		Cobll1	9.09946	3.97052e-54	3.36083e-52
Arhgap33	5.29918	2.3489e-05	0.000418082		Rgs5	11.107	1.34936e-53	1.11733e-51
Brinp1	4.87571	2.50778e-05	0.000442228		Vwf	8.24529	3.50964e-53	2.84431e-51
Mab21l1	4.55635	2.52177e-05	0.000442646		Slc39a8	9.85497	3.755e-53	2.97975e-51
Cda	5.11732	2.75533e-05	0.000481424		Arap3	7.4398	6.46411e-52	5.02486e-50
Atp6v1g2	3.54349	2.91936e-05	0.00050316		Slc46a3	7.86253	2.51073e-51	1.91267e-49
Grin2a	5.88253	3.49358e-05	0.000594109		Pltp	9.71151	9.4978e-50	7.09355e-48
Slc6a5	3.25176	3.49384e-05	0.000594109		Slco2b1	8.14801	1.53174e-49	1.122e-47
Slc6a15	6.36483	3.5431e-05	0.000599807		Podxl	8.52199	2.92001e-49	2.09855e-47
Rab3b	4.47218	3.70161e-05	0.000621121		Ly6c1	10.2697	3.36136e-49	2.371e-47
Hcn1	3.92257	3.97336e-05	0.000663795		Ptprb	9.64029	5.42524e-49	3.75722e-47
Ankrd45	5.65614	4.00081e-05	0.000665462		Slco1c1	10.0913	3.46356e-48	2.35584e-46
Mapk10	4.17204	4.20327e-05	0.000696098		Nid1	10.087	2.94511e-46	1.96806e-44
C230085N15Rik	6.49585	4.30247e-05	0.000709443		Arpc1b	6.82806	1.16563e-45	7.65498e-44
Alg2	4.51077	4.51308e-05	0.000740738		Egfl7	9.20883	1.67163e-44	1.0792e-42
Fam20c	4.72784	4.53116e-05	0.000740738		Slc22a8	9.83621	4.07624e-43	2.58773e-41
Srxn1	5.70742	5.11663e-05	0.000832874		Cdh5	8.04432	1.18467e-40	7.39741e-39
Mdh1	2.98046	5.21449e-05	0.000845192		Zfp36l1	7.12727	8.29854e-37	5.09825e-35
Slc22a17	3.77116	5.26395e-05	0.000847566		Mecom	8.52566	3.44919e-36	2.08539e-34
Chpf	5.25091	5.27364e-05	0.000847566		Lef1	7.79856	3.68992e-36	2.19608e-34
Rab33a	5.37916	5.61827e-05	0.000899159		Itm2a	10.0259	1.71523e-34	1.00513e-32
Fbxo44	4.87987	5.74209e-05	0.000915131		Nostrin	6.45785	7.48154e-34	4.31775e-32
Gm9911	6.82084	5.81992e-05	0.00092367		Jup	7.93796	5.20927e-33	2.96151e-31
Snap25	3.2433	6.02837e-05	0.000952783		Serpinh1	7.32895	1.16924e-32	6.54945e-31
Nrxn1	3.43356	6.13448e-05	0.000961573		Dab2	7.85777	1.45623e-32	8.03883e-31
Lrrc4c	5.37381	6.80701e-05	0.00105007		Calcrl	8.51871	8.09475e-32	4.4047e-30
Sez6l	5.10146	6.82015e-05	0.00105007		Emcn	9.44395	9.11958e-32	4.89246e-30
Gap43	3.26748	6.83686e-05	0.00105007		Adamtsl2	8.56437	9.71904e-32	5.14164e-30
Ddx25	5.22714	7.0135e-05	0.00107287		Mfsd2a	8.78017	3.33563e-31	1.74047e-29
Satb1	3.32704	7.41178e-05	0.00112926		Notch1	7.23731	9.43572e-31	4.85685e-29
Fam57b	4.53509	7.75235e-05	0.00117644		BC028528	8.78774	2.18308e-30	1.10871e-28
Parp6	4.77345	7.84959e-05	0.00118647		Abca1	7.97809	1.18889e-29	5.95855e-28
9330159F19Rik	4.50171	8.53859e-05	0.0012777		Epas1	8.63876	1.79334e-29	8.87121e-28
Gdi1	3.43364	8.55379e-05	0.0012777		Anxa3	8.26849	2.07792e-29	1.01472e-27
Grin3a	5.30116	9.32858e-05	0.00138799		Wwtr1	7.77251	1.43511e-27	6.91941e-26
Yars	5.00625	9.60144e-05	0.00141752		Jcad	8.12101	6.10618e-26	2.9073e-24
Kcnip1	4.86132	0.000102234	0.00150352		Tdrp	7.71868	1.11443e-25	5.24057e-24
Scn2a	3.71491	0.000103211	0.00151204		Angptl4	7.00506	5.8385e-25	2.71206e-23
Ccdc85a	4.08462	0.00010535	0.00153746		Tram2	7.77418	3.33737e-24	1.53157e-22
Chga	3.8804	0.000107742	0.00156637		Pglyrp1	7.92381	4.00729e-24	1.81712e-22
Ralgps2	5.13738	0.000108803	0.00157578		Prex2	7.16245	5.51934e-24	2.47332e-22
Maged1	3.406	0.000109926	0.00158601		Jam2	7.41627	1.21391e-22	5.3765e-21
Fgf9	4.15112	0.000111968	0.00160939		Mfap2	7.15517	2.90392e-22	1.27138e-20
Adk	4.83465	0.000113013	0.00161829		Tmem98	6.18374	4.01326e-21	1.7371e-19
Osbpl6	4.69987	0.000116691	0.0016647		S1pr1	7.03813	7.48412e-21	3.20303e-19
Hs3st5	4.57485	0.000117775	0.0016739		Slc40a1	8.00514	1.55111e-20	6.56463e-19
Nap1l5	3.57183	0.000124884	0.00176833		Thsd1	6.11423	3.76723e-19	1.57685e-17
Syp	3.38447	0.000125862	0.00177558		Ocln	7.35202	6.54739e-19	2.71076e-17
Tmem246	4.463	0.000127056	0.00178581		Sema6d	6.25605	1.58908e-18	6.5084e-17
Cacna2d3	3.46465	0.00013028	0.00182187		Anxa2	7.49226	1.68451e-18	6.82586e-17
Ass1	4.07216	0.000130578	0.00182187		Ttyh2	7.11032	8.77249e-18	3.51731e-16
Ap3b2	4.57575	0.000133001	0.00184219		Palmd	6.41088	3.71679e-17	1.47471e-15
Slc25a11	4.48912	0.000157	0.00215889		Hes1	5.09959	4.86148e-17	1.90901e-15
Shtn1	4.24357	0.000165125	0.00225653		Pon2	6.85434	6.28264e-17	2.44189e-15
Usp29	4.88836	0.000165286	0.00225653		Tagln2	7.3092	6.46494e-17	2.48737e-15
Timm9	4.41157	0.00016825	0.0022888		Myh9	5.15139	1.17352e-16	4.46992e-15
Praf2	3.97831	0.000173054	0.00234578		S100a11	6.11614	1.40583e-16	5.30177e-15
Fxyd7	3.66513	0.000179382	0.00242293		Cpt1a	6.04642	2.53478e-15	9.46567e-14
Gprasp1	3.74784	0.000186191	0.00250601		Ppic	6.68274	1.41806e-14	5.24408e-13
Stau2	4.42272	0.000189176	0.00253723		Fxyd5	6.50921	3.79781e-14	1.39095e-12
Pitpnc1	3.09134	0.000191971	0.00256567		Sparc	6.55671	6.35845e-14	2.3066e-12
Gm14204	4.45593	0.000206673	0.00274292		Ctnna1	6.25761	8.37604e-14	3.00984e-12
Serpini1	4.04491	0.000208502	0.00275758		Nr3c1	6.6515	1.17326e-13	4.17659e-12
Fam169a	4.37937	0.000240274	0.0031668		Selenop	6.10252	2.63673e-13	9.29934e-12
Hspbp1	4.2632	0.000241711	0.00317475		Cnn2	6.59569	3.34952e-13	1.17049e-11
Atp2b2	3.30922	0.000263341	0.00344696		Col4a2	6.07709	6.90658e-13	2.39156e-11
Acsl4	3.27134	0.00027014	0.00351182		Rest	5.89934	9.61355e-13	3.29892e-11
Scn1a	3.38107	0.000273237	0.003528		Ramp2	6.44689	1.00348e-12	3.41274e-11
Chchd6	4.21363	0.000281454	0.00362182		Nes	6.1708	1.10204e-12	3.71474e-11
Gm42616	5.44912	0.000288166	0.00369571		Ets1	7.05804	1.23694e-12	4.13291e-11
Chgb	3.87085	0.000290544	0.0037137		Wasf2	5.56549	1.51913e-12	5.03162e-11
Plppr1	4.44489	0.000300391	0.00382672		Cavin1	6.48642	1.7821e-11	5.85175e-10
Akap5	4.25023	0.000302093	0.00383557		Myo1b	6.20512	1.89538e-11	6.1705e-10
Sv2c	3.41449	0.000316176	0.00400104		Gm24447	4.56093	2.42097e-11	7.81482e-10
Snhg11	3.47419	0.000328727	0.00413242		Zc3hav1	6.3269	3.62309e-11	1.15969e-09
Serf1	3.65162	0.000369626	0.004601		Prcp	6.45364	6.38645e-11	2.01041e-09
Grik3	4.70452	0.000374443	0.00464578		S100a13	5.16693	8.12959e-10	2.53816e-08
Meis2	3.23084	0.000376693	0.00464888		Slc2a1	5.97739	1.35247e-09	4.18826e-08
Elavl4	3.06983	0.000379534	0.00466337		Vamp8	5.3473	2.46226e-09	7.56352e-08
Csdc2	4.03118	0.000383827	0.00470095		Gatm	5.58169	3.71293e-09	1.13141e-07
Gde1	3.69579	0.000390063	0.00476202		Cald1	5.53575	7.68242e-09	2.30394e-07
Tro	3.65651	0.000391568	0.00476512		Ccdc141	5.84107	7.7423e-09	2.30394e-07
Rsrc1	4.4137	0.000404031	0.00490113		Slc16a1	5.43453	8.47344e-09	2.50196e-07
Slc1a1	4.41572	0.000406293	0.00491292		Serinc5	5.26653	2.0146e-08	5.90279e-07
Mapre3	4.41663	0.000407636	0.00491356		Utrn	5.44786	2.40676e-08	6.99798e-07
Clip3	3.58152	0.000443293	0.00530976		Col4a1	5.08246	6.33399e-08	1.80046e-06
Astn1	4.20771	0.000454801	0.00539669		Eogt	5.38257	8.53847e-08	2.37394e-06
Ext1	4.76093	0.000469933	0.00553304		Tpp1	5.35683	9.94132e-08	2.74395e-06
Ctnna2	4.40103	0.000487317	0.00571135		Slc7a1	4.88082	1.07661e-07	2.95022e-06
Fkbp3	2.95512	0.000495972	0.00577724		Msn	5.34812	1.49189e-07	4.03021e-06
Stx1b	4.20615	0.000499723	0.00580318		Lgals9	5.5753	1.57245e-07	4.21794e-06
St3gal5	4.1017	0.000515857	0.00597234		Cmtm6	5.17404	1.66903e-07	4.42099e-06
Shank2	4.35104	0.000520321	0.00600576		Rhoc	4.9014	2.67457e-07	6.83721e-06
Fhl1	4.01448	0.000527712	0.00607267		Rgs12	5.41291	2.83906e-07	7.20932e-06
Gm37176	4.92101	0.000529359	0.00607328		Heg1	5.39304	3.50854e-07	8.85035e-06
Ptprn	4.77109	0.000537796	0.00615155		Clic4	4.94879	3.58171e-07	8.97548e-06
Nsg1	3.26238	0.000546689	0.00623455		Vwa1	5.31554	5.20633e-07	1.27941e-05
Srgap3	3.58208	0.000550981	0.00626473		Esam	5.42926	5.3852e-07	1.31489e-05
Lrp11	4.90997	0.000565424	0.00640982		Dock1	5.06775	5.44585e-07	1.32122e-05
Spats2l	4.54941	0.000569688	0.00643899		Abhd2	3.70058	6.63412e-07	1.57934e-05
Strbp	3.39281	0.000602932	0.00677454		Sgms1	5.19172	8.66005e-07	2.04883e-05
Eno2	3.25811	0.000612246	0.00685896		Gjc1	4.94335	1.1015e-06	2.58989e-05
Rtn1	2.942	0.000615089	0.0068706		Ctdsp2	4.9011	1.15133e-06	2.69044e-05
Sgip1	3.26745	0.000623295	0.0069419		Pmepa1	4.7679	1.18204e-06	2.74536e-05
Mgat5	3.9541	0.000642641	0.0071365		Tspan14	5.14896	1.3688e-06	3.15985e-05
Sgpp2	4.08261	0.00064963	0.00719314		Ildr2	5.24832	1.40813e-06	3.21172e-05
Rims1	3.87407	0.000680583	0.00751403		Crip2	4.86068	1.61541e-06	3.64088e-05
Rab3a	3.08378	0.000696908	0.00765928		Ptprg	5.06261	1.87082e-06	4.19173e-05
Zc2hc1a	3.93566	0.000712921	0.00780321		Jag1	4.99998	2.63146e-06	5.76049e-05
Kcnma1	4.51344	0.0007218	0.00787776		Ctsc	4.44129	4.61463e-06	9.87478e-05
Apba1	3.73389	0.000732866	0.00797567		Fth1	2.99758	5.02764e-06	0.00010639
1500009L16Rik	3.98942	0.000766867	0.00832192		Tpm4	4.91914	6.51478e-06	0.000134339
Cyfip2	4.0368	0.000771518	0.00834753		Gnai2	4.65767	6.52475e-06	0.000134339
Tuba4a	3.77967	0.000773609	0.00834753		Id3	4.75683	7.03173e-06	0.000142278
Gabra3	4.68393	0.000783505	0.00843043		S100a16	4.8185	8.32532e-06	0.000166027
Lmo3	3.48687	0.00081983	0.00879643		Mrtfb	4.97869	9.48985e-06	0.000185368
Ctnnd2	3.12071	0.000836198	0.00894685		Adam10	4.23696	9.81892e-06	0.000190131
Ppa1	3.78591	0.000881062	0.00936154		Rras	4.18693	9.83348e-06	0.000190131
Elavl2	3.58909	0.000882329	0.00936154		Vamp3	4.86401	9.97186e-06	0.000191832
Vamp2	3.20138	0.000908381	0.00961118		Myl12a	4.76583	1.12136e-05	0.000213563
Cntn1	3.03029	0.000922737	0.00973603		Nfkbia	4.51522	1.32795e-05	0.000244777
Lrfn5	3.79005	0.000946314	0.00995688		Fcho2	4.68967	1.33024e-05	0.000244777
Esrrg	3.75514	0.000948897	0.00995688		Slc7a5	4.49886	1.39371e-05	0.000255223
Phyh	3.49839	0.000951558	0.00995737		Ostf1	4.51793	2.19673e-05	0.000392833
Cep170b	3.92652	0.000962062	0.0100397		Slc38a3	4.77506	2.43354e-05	0.000431134
Mier3	4.54599	0.000966426	0.0100577		Nampt	4.51711	2.82619e-05	0.000491551
Pin1	3.58049	0.000972948	0.0100816		Myo10	4.59512	2.91572e-05	0.00050316
Lgr4	3.69218	0.000974018	0.0100816		Cdkn1c	4.38588	3.30893e-05	0.000567734
Hs6st2	3.32593	0.00097736	0.0100888		Bsg	3.11519	3.62222e-05	0.000610488
Rufy3	3.46892	0.00099032	0.0101675		Lmo2	4.19274	6.09911e-05	0.000959979
Pgm2l1	3.29611	0.0010005	0.0102444		Sept10	4.24451	6.24953e-05	0.000975593
Arxes2	3.67243	0.00109148	0.0111162		C130074G19Rik	4.36273	6.43494e-05	0.00100044
Ly6h	3.60329	0.00110403	0.011214		Lrp8	4.48606	7.88459e-05	0.00118705
Dscam	4.20107	0.00112524	0.011399		Gja1	4.39332	9.56118e-05	0.00141706
Cnrip1	3.89814	0.00113944	0.0115123		Ushbp1	4.36685	0.000131159	0.0018233
Tox3	3.98267	0.00116457	0.011735		Lamc1	4.40417	0.000147523	0.00203592
Amer1	4.47967	0.00121265	0.0121873		Tcf4	3.78097	0.000203115	0.00270512
Idh3a	3.10013	0.00121903	0.0122192		Ece1	4.45962	0.000266258	0.00347321
Ppp2r2b	3.6595	0.00125236	0.0124777		Igfbp4	4.00749	0.000271613	0.00351896
Tusc2	3.97178	0.00125465	0.0124777		Plat	4.43384	0.000325832	0.00410959
NA	4.36362	0.00134951	0.0133862		Rhoj	4.21083	0.000346656	0.00434346
Gm37363	4.6652	0.00148109	0.0145951		Slc1a4	4.23966	0.000357814	0.00446857
Stmn2	2.74743	0.00148289	0.0145951		Clic1	4.2905	0.000377134	0.00464888
Dusp8	3.65672	0.00148779	0.0146057		Gimap6	4.37849	0.000418381	0.00502717
Syt2	3.31459	0.0015015	0.0147023		Csrp2	4.09261	0.000449684	0.00536942
Cend1	3.23936	0.00150668	0.0147152		Igfbp7	4.00798	0.000452714	0.00538872
Atl1	4.04804	0.00151836	0.0147914		Slc39a10	3.98297	0.000463981	0.00548853
Rnd2	4.02899	0.00153781	0.0149427		Slc7a8	4.07043	0.000470649	0.00553304
Npdc1	3.50938	0.00155836	0.0151038		Arl4a	3.80166	0.000493333	0.00576413
Ryr2	3.91201	0.00165362	0.0159863		B4galt1	4.10659	0.000593391	0.00668706
Tox2	4.09926	0.00170104	0.0164032		Sept2	3.05177	0.000697761	0.00765928
Slc2a3	4.07813	0.00171511	0.0164971		Hdac7	4.0385	0.000852234	0.00909289
Rit2	4.24694	0.00175035	0.0167936		Itpr2	3.93807	0.000984858	0.0101387
Ppp1r1a	3.34047	0.00177229	0.0169581		Lxn	3.99141	0.00107988	0.0110275
Akap6	3.98632	0.0017764	0.0169581		Rell1	3.92697	0.00123642	0.0123609
Clu	3.50834	0.00184346	0.0175106		Atp6v0e	3.75935	0.00137239	0.0135777
Ncs1	3.93438	0.00190598	0.0179856		Zfhx3	3.96199	0.00180817	0.0172183
Aplp1	3.29942	0.00193285	0.0181784		Klf4	3.92998	0.00186546	0.0176755
Tyro3	4.12426	0.00194796	0.0182754		Tax1bp3	3.91156	0.00190763	0.0179856
Ttbk2	3.4258	0.00218953	0.020441		Abcg2	3.90188	0.00209715	0.0196267
Atp1a3	2.84683	0.00222923	0.0207607		Gm13597	2.64876	0.00258035	0.0235696
Dync1i1	3.71087	0.00226852	0.0210751		Nrp1	3.69759	0.00260308	0.0237204
5730409E04Rik	3.81434	0.002295	0.0212693		Sdcbp	3.70546	0.0026336	0.0238842
Gdap1	3.71658	0.0023043	0.0213036		Mxd4	4.07809	0.00264364	0.0239184
Amn	3.87407	0.00233014	0.0214903		Ginm1	3.75187	0.00278133	0.024648
Fabp3	2.88493	0.00234774	0.0216003		Vim	3.64145	0.00288596	0.0253872
Gaa	3.93505	0.00240293	0.0220549		Atp1a2	3.49876	0.00292221	0.0256052
Cask	3.35534	0.00243622	0.0223066		Hadh	3.64522	0.00399863	0.0328249
Ptpre	4.06866	0.00262984	0.0238842		Reep3	3.4799	0.00423828	0.0343481
Kcnn1	3.87422	0.00266065	0.0240152		Tiam1	3.49442	0.00432368	0.0347445
Pcp4	2.99987	0.00266933	0.0240169		Mfge8	3.82093	0.00496443	0.0388487
Tmem38a	4.35461	0.00267344	0.0240169		4931406P16Rik	3.37038	0.00527746	0.040692
Tmod2	3.08847	0.00271209	0.0242964
Ncoa7	4.07381	0.00271731	0.0242964
Mrps6	3.44029	0.00273103	0.0243618
Map2k4	4.0005	0.00276954	0.0246476
Plppr3	3.87219	0.00278253	0.024648
Cpeb4	3.67766	0.00282764	0.0249895
Atp6v1a	3.01744	0.00285668	0.0251877
Fam49b	3.56945	0.00292895	0.0256052
Cadm2	3.19032	0.0029334	0.0256052
Acot7	3.14672	0.00293764	0.0256052
Dgkg	4.08254	0.00299684	0.0260616
Paqr4	4.16178	0.00300997	0.0261161
Pcdh7	3.25687	0.00306621	0.0264749
Crmp1	2.8802	0.00306927	0.0264749
Nceh1	3.36959	0.00307218	0.0264749
Kcnq3	2.83225	0.00314319	0.0270258
Oxct1	2.71873	0.00315206	0.027041
Nlgn3	3.34826	0.00330394	0.0282802
Dpysl4	3.70393	0.00332656	0.02841
Igsf3	3.2519	0.00334971	0.0285066
Pfdn2	3.49891	0.00335283	0.0285066
Rnf187	3.11407	0.00338615	0.0287257
Cdh10	3.84951	0.00344798	0.0291852
Ppargc1a	2.83032	0.00355208	0.0299997
Nptn	2.86869	0.00358882	0.0302126
Cntnap2	2.98366	0.00359315	0.0302126
Camta1	2.87679	0.00368497	0.0309164
Tnik	3.29948	0.0037337	0.0312564
Gm5499	2.95897	0.0037623	0.0313673
Chd5	3.82825	0.00376342	0.0313673
Tenm2	2.79595	0.00377512	0.0313961
Fbxo9	3.33442	0.00379847	0.0315215
Jakmip2	3.65305	0.00386544	0.0320076
Fam171b	3.64052	0.00388357	0.0320306
Ppfia2	3.69511	0.00388504	0.0320306
Cadps	3.06549	0.00390567	0.0321311
Nap1l2	3.50574	0.00404656	0.033147
Snhg14	2.91795	0.00410212	0.0334633
Dnajb4	3.82348	0.00410275	0.0334633
E430014B02Rik	3.7718	0.00411669	0.0335053
Ank3	2.84718	0.00423012	0.0343481
Sccpdh	3.39725	0.00425162	0.034383
Amph	3.67365	0.00427234	0.0344774
Sptbn2	3.7568	0.00428696	0.0345222
Ndufs8	2.7615	0.00439133	0.0352139
Agtpbp1	3.70579	0.00445193	0.0356248
2900011O08Rik	3.2608	0.0044966	0.0359068
Plekhb2	3.16984	0.00450773	0.0359203
Rian	3.47682	0.00452731	0.0360011
Map6	3.39698	0.00454092	0.0360341
Lsm3	3.41532	0.00458393	0.0362998
Akap7	3.16277	0.00459907	0.0363441
Mkrn1	3.61905	0.00469325	0.0370115
Ncam2	3.72748	0.00489136	0.0384942
Syngr3	3.17221	0.00494453	0.0388324
Khdrbs2	3.69109	0.004967	0.0388487
Gdap1l1	3.43546	0.00501601	0.0391516
Cux2	2.87765	0.0050793	0.0394871
Ndn	3.20065	0.00507973	0.0394871
Hapln1	2.72073	0.00517083	0.0401134
Tmem222	3.62138	0.00525078	0.0406509
Nxph1	3.33429	0.00527201	0.040692
Bex3	2.82042	0.00537861	0.0413882
Zfp804a	3.71439	0.00544623	0.041824
Map7d2	3.09199	0.00549384	0.0421047
Mfn2	3.57777	0.00551837	0.0422078
Pfkm	3.55758	0.00559719	0.0427249
Itpa	3.48033	0.00585355	0.0445924
Wnk2	3.58062	0.00588522	0.0447441
Rgs17	2.85793	0.00595007	0.0451471
Nyap2	3.71537	0.00600206	0.045451
Lin7b	3.56228	0.00603122	0.0455812
Dynlt1a	2.9468	0.00610392	0.0460392
Atp2a2	2.77447	0.00617093	0.0464527
Pcbp3	3.68081	0.00620492	0.0466165
Slc25a4	2.44853	0.00628646	0.0471361
B3galnt1	3.72452	0.00632809	0.047355
Celsr2	3.18168	0.00638632	0.047697
Mtmr7	3.69031	0.00668832	0.0498548
Hmgb3	2.91908	0.00672081	0.0499801
Mapt	2.73793	0.00673387	0.0499801
Elavl3	2.93357	0.00674762	0.0499801
Myo16	3.08955	0.00675761	0.0499801
Supporting Table 5: Differential gene expression for neuron cluster 2 vs. astrocytes
Genes differentially expressed in neuron cluster 2					Genes differentially expressed in astrocyte cluster
Gene symbol	Fold change (log2)	p-value	FDR		Gene symbol	Fold change (log2)	p-value	FDR
Bin1	5.96618	2.43332e-07	5.14537e-05		Agt	8.46044	3.33381e-19	7.75445e-16
5031439G07Rik	5.55396	4.01682e-07	7.78594e-05		Tnc	8.19982	1.05367e-15	1.22542e-12
Pcdh8	4.93933	6.68265e-07	0.000111027		Rorb	7.17422	2.8566e-13	2.21481e-10
Slitrk1	5.20689	1.61882e-06	0.000235335		Fgfr3	6.30598	5.93042e-10	2.7252e-07
Syngr3	5.11795	2.75661e-06	0.00037717		Plat	6.60222	6.34297e-10	2.7252e-07
Carmil3	4.90003	4.90995e-06	0.000601081		Pdpn	6.09901	7.02976e-10	2.7252e-07
Hpcal1	5.44502	9.99768e-06	0.00105703		Fads2	6.14904	1.11324e-09	3.69915e-07
Trank1	5.11529	1.0963e-05	0.00110869		Arap2	5.91799	2.84497e-09	8.27174e-07
Esrrb	4.97994	1.28742e-05	0.00124772		Sema6d	5.93328	4.52882e-09	1.17045e-06
Vwa5b2	5.11976	2.58083e-05	0.00230885		Kcnj10	5.63367	1.22223e-07	2.8429e-05
Cep170b	4.6748	2.82555e-05	0.00232028		AI464131	5.41382	6.42587e-07	0.000111027
Ppfia4	4.80476	2.89286e-05	0.00232028		Slc7a11	4.65135	1.06867e-06	0.000165715
Cadm3	4.27939	3.88528e-05	0.00294014		Rhoq	4.7792	4.77437e-06	0.000601081
Thy1	4.1308	3.9185e-05	0.00294014		Mfge8	5.14102	6.3227e-06	0.00073533
Dpysl5	4.49455	7.24414e-05	0.00483763		Notch2	4.8493	7.85192e-06	0.000869693
Srcin1	4.27339	7.31427e-05	0.00483763		Gja1	4.32144	2.31697e-05	0.00215571
Stum	4.61308	7.48731e-05	0.00483763		Notch3	4.25852	2.71397e-05	0.00232028
Tenm4	4.26017	7.98497e-05	0.00501974		Hepacam	4.21203	5.16195e-05	0.00375209
Stac2	4.5701	9.73232e-05	0.0059572		Slc1a3	3.72693	5.32925e-05	0.00375631
Dlat	4.91705	0.000114239	0.0065634		Tulp4	4.33382	0.00011077	0.0065634
Tal1	4.10058	0.000118514	0.0065634		Gm44645	3.92664	0.00011677	0.0065634
Reep1	4.31797	0.000139568	0.00712084		Hmgn5	4.1635	0.000127496	0.00689663
Pygo1	4.55314	0.000140825	0.00712084		Serpine2	3.89883	0.000138669	0.00712084
Ppp2r2c	4.08768	0.000270977	0.0131311		Ccnd2	4.12345	0.000243782	0.0120646
Ncoa7	3.98866	0.00032124	0.0152491		Slc6a1	3.902	0.000834856	0.034068
Arl4c	3.93897	0.000337858	0.0157172		Aqp4	3.73426	0.000855812	0.034321
Meg3	3.23551	0.000375484	0.017125		Slitrk2	3.76954	0.00104843	0.0413331
Hspa12a	3.78418	0.000429087	0.0191934		Ptn	3.40986	0.00118891	0.0453345
Kcnq2	4.27733	0.000561974	0.0246632
Cntnap1	3.77387	0.00065118	0.028049
Gnai1	3.92143	0.000719363	0.0304225
Zfp385b	3.84525	0.00083099	0.034068
Tmeff1	3.85112	0.00118269	0.0453345
Supporting Table 6: Differential gene expression for neuron cluster 2 vs. oligodendrocytes
Genes differentially expressed in neuron cluster 2					Genes differentially expressed in oligodendrocyte cluster
Gene symbol	Fold change (log2)	p-value	FDR		Gene symbol	Fold change (log2)	p-value	FDR
Snhg11	3.79266	1.05288e-05	0.00172673		Olig2	6.37707	5.95463e-11	1.36718e-07
Mtfp1	5.76952	6.12606e-05	0.00669783		Tnr	6.55566	1.74239e-09	2.00026e-06
C230085N15Rik	5.38406	6.64254e-05	0.0069324		Sox6	6.07762	2.78758e-09	2.13343e-06
Golga7b	6.35065	6.98846e-05	0.0069763		Sema5a	6.27309	7.33539e-09	4.21051e-06
Meg3	3.68591	8.68749e-05	0.00797859		Bcas1	6.57494	1.38189e-08	6.34566e-06
Trank1	5.5872	0.000120191	0.0106138		Ugt8a	6.77544	1.86797e-08	7.14811e-06
Kctd12	4.93636	0.000146526	0.0116206		Gpr17	6.11196	1.935e-07	6.34679e-05
Miat	4.75524	0.000148829	0.0116206		S100a13	5.85413	3.18472e-07	9.14014e-05
Pip5k1c	5.54797	0.000151838	0.0116206		Shisal1	5.79786	1.3918e-06	0.000355065
Foxp1	3.54584	0.000223069	0.0155202		Cnp	5.33386	3.21956e-06	0.000685528
A230103L15Rik	4.23831	0.000284753	0.0192292		Sox10	5.41382	3.28433e-06	0.000685528
Grin1	4.4751	0.000313394	0.0203002		S100a6	5.08865	5.65025e-06	0.00108108
Cntnap2	4.01796	0.000318296	0.0203002		Mbp	5.41513	8.89268e-06	0.00157058
Add2	4.65832	0.000342068	0.0206681		Ece1	4.78138	1.71552e-05	0.00262589
Esrrb	4.89505	0.000357972	0.0210744		Cdkn1c	5.25807	2.03351e-05	0.00289428
Tmem130	4.28361	0.000389851	0.0223774		Zeb2	5.03629	2.14298e-05	0.00289428
Olfm1	4.80315	0.000484366	0.0264787		Scrg1	4.99589	3.20553e-05	0.00408883
Rbfox3	4.44317	0.000499452	0.0266684		Lhfpl3	4.95173	4.4172e-05	0.00533784
Zfp385b	4.61069	0.000541195	0.0282405		Ppfibp1	5.04277	4.74558e-05	0.00544793
Tln2	6.51221	0.000670662	0.0331269		Enpp2	4.68466	7.56818e-05	0.00724022
Apc2	4.37441	0.000685407	0.0331269		Cyfip2	4.25725	0.000147454	0.0116206
Rreb1	4.51502	0.000706977	0.0331269		Slitrk2	4.384	0.000176482	0.013071
Gm42616	4.21902	0.000835182	0.0375996		Sc5d	4.54895	0.000193259	0.0138663
Fstl1	4.55093	0.000866631	0.0379388		Gstp1	4.29327	0.000339708	0.0206681
Kifc2	4.29639	0.000875765	0.0379388		Sirt2	4.27834	0.000413742	0.0231696
Atp1b1	3.41647	0.000899796	0.0380857		Omg	4.23398	0.000557885	0.0284645
Ebf2	4.0568	0.000912332	0.0380857		Nol11	4.07757	0.000702155	0.0331269
Nrxn3	3.45666	0.000950455	0.0389687		Tcf7l2	4.05401	0.000816188	0.0374794
Stmn4	3.98679	0.000987338	0.0397707		Cmtm5	4.13259	0.00105453	0.0402731
Socs2	3.98375	0.00104952	0.0402731		Tm7sf3	3.95542	0.0012257	0.0420032
Grin2b	3.94	0.00107521	0.0402731
Camk2d	3.89842	0.00108579	0.0402731
Napb	3.8448	0.00110803	0.0402731
Cacna1a	3.89644	0.00111672	0.0402731
Syt7	3.74126	0.0011226	0.0402731
Sv2c	3.53086	0.00115283	0.0407215
Ppargc1a	3.5188	0.0012073	0.0419995
Pgm2l1	3.69345	0.00131529	0.0444104
Ablim1	4.2584	0.00136732	0.0448981
Vwa5b2	4.86096	0.00136885	0.0448981
Tshz2	3.79742	0.00143811	0.0465056
Supporting Table 7: Differential gene expression for neuron cluster 2 vs. vascular-associated cells (VACs)
Genes differentially expressed in neuron cluster 2					Genes differentially expressed in VAC cluster
Gene symbol	Fold change (log2)	p-value	FDR		Gene symbol	Fold change (log2)	p-value	FDR
Scn8a	6.04882	5.30365e-06	0.00014505		Ctla2a	10.5069	4.10703e-26	1.19063e-22
Hivep3	6.94161	1.04331e-05	0.000274961		Cldn5	9.78538	2.77469e-25	4.02191e-22
Adap1	6.25311	3.01304e-05	0.000759548		Cd34	9.81142	1.42815e-23	1.38007e-20
Cep170b	6.34687	3.86655e-05	0.000958045		Eng	8.46332	2.92445e-21	1.70432e-18
Miat	5.88578	4.54672e-05	0.00110764		Fzd6	8.29359	2.9395e-21	1.70432e-18
Epb41l4b	6.72074	7.95936e-05	0.00190696		Pltp	9.56815	5.58152e-21	2.63077e-18
Snhg11	3.9178	8.60021e-05	0.00204361		Emcn	9.69683	7.13593e-21	2.63077e-18
Srcin1	5.42979	8.7872e-05	0.00207106		Tdrp	8.88104	7.25979e-21	2.63077e-18
Chpf	5.64045	0.000137585	0.00319087		Grap	9.31775	1.0669e-20	3.39237e-18
Cds1	5.87775	0.000139986	0.00322079		Calcrl	9.20495	1.17019e-20	3.39237e-18
Zdbf2	5.49039	0.000155544	0.00352282		Adgrl4	9.48357	1.47151e-20	3.87809e-18
Apba2	5.36016	0.000160014	0.00359597		Srgn	8.97395	1.67397e-20	4.04403e-18
C230085N15Rik	5.72175	0.000177951	0.0039683		Icam2	7.96891	2.37093e-20	5.28717e-18
Chga	5.88188	0.000211453	0.00464396		Lgals9	9.00362	9.0455e-20	1.87306e-17
Sez6l	5.02368	0.000257135	0.00556295		Ifitm3	8.37691	9.8248e-20	1.89881e-17
Grik3	6.2599	0.000269514	0.00578756		Adgrf5	8.95882	1.32022e-19	2.39208e-17
Snhg14	3.90621	0.000320192	0.00682528		Mfap2	8.33696	3.3224e-19	5.66567e-17
Ryr2	4.93314	0.000331688	0.00696784		Acvrl1	8.80566	5.623e-19	9.05616e-17
Car10	4.66023	0.000369881	0.00771428		Il2rg	8.21244	1.1068e-18	1.68874e-16
Hcn1	4.41736	0.000461255	0.0093509		Slc39a8	9.51524	1.18448e-18	1.7169e-16
Srgap3	4.49418	0.000468454	0.0094309		Foxf2	8.02891	3.9918e-18	5.51059e-16
Hs3st5	5.13052	0.00054257	0.0108476		BC028528	8.86217	1.82382e-17	2.40329e-15
Ptprn	5.86297	0.000632868	0.0123965		Cdh5	7.79488	1.98138e-17	2.48159e-15
Slc22a17	4.4343	0.000665656	0.0128649		Tek	8.82275	2.05444e-17	2.48159e-15
Inpp5f	4.93826	0.000739778	0.0139261		Arhgap29	8.15194	2.44539e-17	2.83567e-15
Chd5	4.49174	0.000761964	0.0142512		Fxyd5	7.99978	2.72618e-17	3.03969e-15
Lrfn5	4.6696	0.000796097	0.0146999		Cavin1	8.81866	3.68908e-17	3.96098e-15
Usp29	5.29639	0.000904178	0.0163826		Pglyrp1	8.54147	4.39799e-17	4.5535e-15
Gabra5	4.78592	0.000929555	0.0167378		Pecam1	8.12306	6.36579e-17	6.3636e-15
Kcna2	4.4342	0.000945508	0.0169199		Lama4	8.35062	7.8459e-17	7.58176e-15
Agap2	4.61209	0.000986806	0.0174436		Abcb1a	7.72684	1.51925e-16	1.42075e-14
Meis2	3.98249	0.00106333	0.018634		Prex2	7.84384	1.75901e-16	1.59355e-14
Atp2a2	3.91035	0.00113608	0.0196041		Slc38a5	9.03507	2.80682e-16	2.39868e-14
Ank2	3.59341	0.00117434	0.0200259		Kdr	8.55388	2.81322e-16	2.39868e-14
Fam81a	5.25652	0.00129876	0.0217636		Cgnl1	8.11207	6.22457e-16	5.15572e-14
Grin2a	4.70692	0.00134791	0.0223291		Jag1	8.08547	6.52299e-16	5.25282e-14
Slc6a5	3.36955	0.00142813	0.0232593		Podxl	7.7873	1.1412e-15	8.94145e-14
Fam49b	5.06576	0.0014668	0.0236237		Adgre5	7.99084	1.56302e-15	1.19242e-13
Satb1	3.58336	0.00155025	0.0248297		Tgfbr2	7.98243	2.76958e-15	2.05872e-13
Tnik	4.25871	0.00166678	0.0264043		Robo4	7.30902	2.8577e-15	2.07112e-13
Meg3	3.47378	0.00168925	0.0266149		Cd93	8.73707	3.22376e-15	2.27943e-13
Gm32710	3.88099	0.00179578	0.0279891		Apcdd1	6.7378	5.62645e-15	3.88359e-13
Gaa	5.01328	0.00180601	0.027998		Myo1b	7.83922	5.84154e-15	3.93829e-13
Syngap1	3.91241	0.00184363	0.0284292		Tram2	7.98248	6.34355e-15	4.17953e-13
B4galt6	4.20662	0.00195942	0.0300548		Nes	7.38482	1.08502e-14	6.98996e-13
Scn1a	3.85184	0.00202392	0.0308807		Jcad	8.24517	1.19613e-14	7.53823e-13
Mdga2	4.44519	0.00203667	0.0309127		Nr3c1	8.05874	1.41352e-14	8.71874e-13
Stmn3	3.56195	0.00207352	0.0311507		Dap	6.7801	3.97069e-14	2.39813e-12
Celsr2	4.30101	0.00207385	0.0311507		Fn1	8.25774	4.63361e-14	2.7414e-12
9330162G02Rik	3.55393	0.00212938	0.0316568		Slco2b1	7.2104	5.82568e-14	3.37773e-12
Dscam	4.67507	0.00219951	0.0324464		Uaca	6.26847	6.42789e-14	3.65382e-12
Rims2	4.74224	0.00227579	0.0331534		Heg1	7.87734	6.60313e-14	3.68125e-12
Rbfox3	4.20446	0.00229294	0.0332361		Esam	8.17146	1.24505e-13	6.81021e-12
5730409E04Rik	4.78611	0.00248702	0.0356924		Slc40a1	8.40224	1.44378e-13	7.75094e-12
Shtn1	4.64727	0.0025173	0.03581		Ctsc	5.90135	1.49077e-13	7.8577e-12
Ccdc85a	4.10939	0.00253814	0.0358477		Nid1	8.2305	1.9968e-13	1.0337e-11
Bcl7a	5.2966	0.00271008	0.0377985		S100a11	6.37745	5.76303e-13	2.93106e-11
Shank2	4.19383	0.00272343	0.0377985		AU021092	7.25091	8.50187e-13	4.24947e-11
Dynll2	4.15522	0.00272504	0.0377985		Ostf1	6.92612	1.18017e-12	5.79881e-11
Cdk16	4.81967	0.00276393	0.0381554		Gimap6	7.1692	2.59677e-12	1.25467e-10
Gm42616	4.15583	0.00280535	0.0385436		Anxa2	7.46413	2.6927e-12	1.2797e-10
Igsf3	3.741	0.00288193	0.0394091		Lamc1	6.61069	2.82052e-12	1.31882e-10
9330159F19Rik	4.57774	0.00292499	0.0398101		Rras	5.32119	4.34774e-12	2.00065e-10
Dzip1	3.93261	0.0030586	0.041434		Htra3	6.30357	1.24181e-11	5.62503e-10
Esrrb	4.51457	0.00308479	0.041523		Vwf	6.65066	1.29259e-11	5.76496e-10
Lhfpl4	4.32404	0.00309381	0.041523		Mxd4	7.15426	1.33567e-11	5.86684e-10
Eml5	4.16511	0.00314356	0.0419962		Ecscr	7.23777	1.42978e-11	6.18645e-10
Cux2	3.90084	0.00316954	0.042149		Adamtsl2	7.59226	1.51097e-11	6.44161e-10
Gramd1b	4.60327	0.00322377	0.0424806		Mecom	7.32372	1.79699e-11	7.54998e-10
Slc2a3	4.58022	0.00343619	0.0446705		Rasgrp3	7.18211	3.91171e-11	1.62e-09
Ncam2	4.45858	0.00345421	0.0447043		Ets1	7.52438	4.4514e-11	1.81755e-09
Apba1	4.21092	0.00363264	0.0468045		Gng11	6.61227	5.64898e-11	2.2745e-09
Thy1	3.96947	0.00374831	0.0480812		Ptprb	7.33065	6.02292e-11	2.39184e-09
Gprasp1	3.8594	0.003814	0.0487083		Itm2a	7.75963	7.00237e-11	2.74323e-09
Fhl1	4.33888	0.00383455	0.048756		Jup	6.7652	2.05359e-10	7.93782e-09
Abcc5	3.82758	0.00389694	0.0491184		Eogt	6.66859	2.53073e-10	9.65342e-09
					Tpm4	6.96371	4.40403e-10	1.65809e-08
					Igfbp7	6.00972	5.8928e-10	2.19016e-08
					Ly6c1	7.43815	8.65299e-10	3.17532e-08
					Slc16a1	6.73677	9.19044e-10	3.33039e-08
					Tmem204	6.62096	1.36436e-09	4.88306e-08
					Gbp7	6.87532	2.24331e-09	7.93093e-08
					Flt1	6.94562	2.9419e-09	1.02754e-07
					Ece1	6.31695	3.07951e-09	1.0628e-07
					Pdgfrb	6.92495	8.72053e-09	2.97421e-07
					Amotl1	6.04976	9.36171e-09	3.15577e-07
					Nostrin	5.09807	1.88936e-08	6.2957e-07
					Lef1	5.92428	2.54745e-08	8.39212e-07
					Slc22a8	6.902	3.67745e-08	1.19786e-06
					Clic4	5.73367	4.07132e-08	1.31142e-06
					Dab2	5.98285	4.29277e-08	1.36755e-06
					Fli1	6.36087	1.27199e-07	4.00816e-06
					Slc2a1	6.04887	2.28967e-07	7.13738e-06
					Tspan14	5.88809	2.67982e-07	8.26469e-06
					Arpc1b	5.05781	2.78172e-07	8.48864e-06
					Ccdc141	5.68327	4.14604e-07	1.25202e-05
					Gjc1	5.55648	4.72979e-07	1.40577e-05
					Plat	5.85253	4.75216e-07	1.40577e-05
					Ocln	6.12631	5.38286e-07	1.57625e-05
					Mcc	5.43613	5.47548e-07	1.58734e-05
					Cyyr1	5.75577	6.03663e-07	1.73269e-05
					Serpinh1	5.31005	9.66997e-07	2.74836e-05
					Sypl	5.3225	2.24008e-06	6.30483e-05
					Egfl7	5.82251	3.18216e-06	8.87028e-05
					Rgs5	6.13413	3.33865e-06	9.21786e-05
					Cald1	5.36639	7.54034e-06	0.000204294
					Tpp1	5.34391	8.06111e-06	0.000216381
					Prcp	5.83146	8.99049e-06	0.000239114
					Palmd	5.08617	1.16488e-05	0.000304233
					Zfp36l1	4.78319	1.18856e-05	0.000307645
					Slc38a2	4.7883	2.31485e-05	0.000593871
					Ushbp1	4.79959	2.39598e-05	0.000609294
					Map3k20	4.89703	3.17246e-05	0.000792842
					Mrtfb	5.12479	4.49439e-05	0.00110417
					Slco1c1	5.44855	6.3528e-05	0.00153473
					Tax1bp3	4.75685	0.00012245	0.00286276
					Lbr	4.82363	0.000154223	0.00352042
					Dram2	4.71639	0.00020067	0.00444079
					Ttyh2	4.90022	0.000232737	0.00507297
					S1pr1	4.66767	0.000323317	0.00684157
					Lrp8	4.42859	0.000389664	0.00805355
					Epas1	4.76039	0.000391704	0.00805355
					Hmgcs2	4.9563	0.000434222	0.00886485
					Hes1	3.70037	0.000549562	0.0109122
					Arap3	4.20752	0.00057903	0.0114191
					Ppm1f	4.38114	0.000642344	0.0124977
					Bsg	3.68399	0.000687726	0.0131214
					Lpp	4.29754	0.000687981	0.0131214
					Slc46a3	4.38328	0.000697782	0.0132214
					Ctnna1	4.38488	0.000783543	0.0145608
					Nampt	4.47372	0.000837422	0.0153113
					Col4a2	4.20623	0.00083977	0.0153113
					Abcg2	4.36496	0.000976499	0.0173673
					Rest	4.21288	0.001067	0.018634
					Tmem98	4.00057	0.00113521	0.0196041
					Ginm1	4.21528	0.00116987	0.0200259
					Sema6d	4.14225	0.00127823	0.0216606
					Myl12a	4.34157	0.00128514	0.0216606
					Mansc1	3.76088	0.00132831	0.0221308
					Tagln2	4.61375	0.00136419	0.0224704
					Ifngr1	3.74481	0.00137208	0.0224727
					Lims1	4.15579	0.00145803	0.0236136
					Cnn2	4.43727	0.00161677	0.0257528
					Pkig	4.10824	0.0017398	0.0272631
					Clic1	4.14188	0.00208876	0.031213
					Ptprg	4.21884	0.00220488	0.0324464
					C130074G19Rik	3.87879	0.00222942	0.0326419
					Arl4a	4.03908	0.00241589	0.0348442
					Slc7a5	3.95427	0.00251992	0.03581
					Jam2	4.17291	0.0025473	0.0358477
					Enpp2	4.07182	0.0032094	0.0424806
					Pak1ip1	4.06133	0.00335294	0.0438952
					Thsd1	3.86893	0.00336141	0.0438952
					Ramp2	4.15584	0.00388886	0.0491184
					4931406P16Rik	3.61958	0.00395922	0.0496874
Supporting Table 8: Differential gene expression for astrocytes vs. oligodendrocytes
Genes differentially expressed in astrocyte cluster					Genes differentially expressed in oligodendrocyte cluster
Gene symbol	Fold change (log2)	p-value	FDR		Gene symbol	Fold change (log2)	p-value	FDR
Tnc	7.10649	4.3803e-06	0.00815349		Cdk5	4.69493	3.15931e-05	0.0123108
Gja1	4.73853	6.97476e-06	0.00815349		Bcas1	5.091	4.86181e-05	0.0126299
Abca1	6.48724	1.30672e-05	0.00955685		Ppfibp1	5.15531	7.14233e-05	0.0166988
Clu	5.65411	1.63505e-05	0.00955685		Sema5a	4.80423	0.000128794	0.0200747
Sparcl1	3.73905	2.47236e-05	0.0115608		Ugt8a	5.13071	0.000184076	0.026898
Rgma	5.01115	4.42942e-05	0.0126299
Arap2	6.11413	4.55485e-05	0.0126299
Adgrg1	4.74117	9.2607e-05	0.0174235
Notch2	5.22542	9.30358e-05	0.0174235
Slc1a2	4.35069	9.68803e-05	0.0174235
Selenop	4.63611	0.000120541	0.0200747
Slc6a11	4.20388	0.000196625	0.0270417
Aqp4	4.03771	0.000232768	0.0302339
Hepacam	4.34154	0.000362111	0.0445587
Supporting Table 9: Differential gene expression for astrocytes vs. vascular-associated cells (VACs)
Genes differentially expressed in astrocyte cluster					Genes differentially expressed in VAC cluster
Gene symbol	Fold change (log2)	p-value	FDR		Gene symbol	Fold change (log2)	p-value	FDR
Ncan	4.85017	8.82569e-09	4.30106e-07		Cldn5	10.0748	5.09085e-18	1.48857e-14
Fgfr3	9.29077	1.60616e-08	7.69902e-07		Ctla2a	10.2491	1.18015e-17	1.72538e-14
Aqp4	6.17428	3.10928e-08	1.46638e-06		Slc38a5	10.298	1.23576e-16	1.20445e-13
Slc6a11	6.54209	1.89002e-07	7.67558e-06		Ly6c1	10.6507	2.1382e-16	1.56302e-13
Acot1	8.6559	1.05389e-06	4.00206e-05		Emcn	10.1748	8.05292e-16	4.70935e-13
Pou3f2	8.17527	1.25294e-06	4.69691e-05		Fxyd5	8.60926	6.75031e-15	3.28965e-12
Tnc	8.63538	1.30985e-06	4.84811e-05		Fli1	9.27589	9.19828e-15	3.80837e-12
Adcyap1r1	7.38729	1.44497e-06	5.21618e-05		Eng	8.53546	1.04196e-14	3.80837e-12
Igsf11	7.55859	1.47326e-06	5.25343e-05		Tek	9.62537	1.30731e-14	4.24729e-12
AI464131	8.89659	1.73878e-06	5.9814e-05		Icam2	8.09792	2.75087e-14	8.04355e-12
Fabp7	4.25541	2.25502e-06	7.66708e-05		Pltp	9.62366	4.37382e-14	1.16264e-11
Sall2	7.94648	3.58766e-06	0.000120578		Srgn	9.1281	5.38051e-14	1.31105e-11
Slc1a3	4.50777	3.78228e-06	0.000125675		Lmo2	8.42101	6.62542e-14	1.45558e-11
Pla2g7	5.40967	3.9423e-06	0.00012952		Slc40a1	8.95956	7.14314e-14	1.45558e-11
Bcan	6.54886	8.67869e-06	0.000267121		Tdrp	8.8783	7.46707e-14	1.45558e-11
Sall3	7.07974	1.63959e-05	0.000470017		Cnn2	9.15151	9.70803e-14	1.71056e-11
Agt	7.27753	2.03423e-05	0.000566484		Cdh5	8.18995	9.94512e-14	1.71056e-11
Opcml	7.1422	2.83642e-05	0.000753972		Ifitm3	8.40134	2.0216e-13	3.28398e-11
Grin3a	7.30936	3.27725e-05	0.000855597		Robo4	7.8979	2.89096e-13	4.44903e-11
Adgrg1	5.691	3.5015e-05	0.000906052		Ocln	9.21053	3.68814e-13	5.39207e-11
Aldh1l1	6.34803	5.91022e-05	0.00145223		Fn1	8.7444	5.00695e-13	6.97159e-11
Vcan	6.94313	6.19133e-05	0.00150862		Grap	9.0393	6.32865e-13	8.41135e-11
Pou3f3	6.56966	7.08858e-05	0.00168512		Il2rg	8.32595	6.85476e-13	8.71449e-11
Meis1	7.32016	7.65616e-05	0.00180537		Gimap6	8.55258	7.36872e-13	8.97756e-11
Gm3764	5.32472	0.000117153	0.0027187		Acvrl1	8.91764	8.83072e-13	1.03284e-10
Ptprz1	4.52237	0.000118614	0.00273092		Ly6e	8.09197	1.45342e-12	1.63454e-10
Tmem229a	6.91117	0.000121889	0.00278293		Adgrl4	8.60204	1.72194e-12	1.83179e-10
Spry2	3.98655	0.000122776	0.00278293		Tgfbr2	8.75732	1.75411e-12	1.83179e-10
Grm5	5.39285	0.000144545	0.00325115		Cd34	8.47419	2.82211e-12	2.84546e-10
Hipk2	6.1076	0.000163828	0.00365674		Arhgdib	7.87457	3.31639e-12	3.23238e-10
Ckb	3.8873	0.000165961	0.00367629		Adgre5	8.16955	4.23152e-12	3.99128e-10
Sez6l	5.28275	0.000193227	0.00421639		Myo1b	8.20956	6.37724e-12	5.8272e-10
Ednrb	3.91927	0.000202496	0.00438592		Vwf	7.63865	7.35999e-12	6.5084e-10
Ptn	3.53526	0.000209097	0.00449559		Vwa1	8.07922	7.56791e-12	6.5084e-10
Pantr1	5.7223	0.000244389	0.00517821		Abcb1a	7.70715	9.17126e-12	7.66193e-10
Npas3	4.87728	0.000254598	0.00531746		Arap3	7.03507	1.01531e-11	8.24656e-10
Ttyh1	4.38784	0.000262465	0.00540456		Esam	8.34693	1.62135e-11	1.2813e-09
Slc7a11	5.52556	0.000266275	0.00544468		Isyna1	7.1982	2.09883e-11	1.615e-09
Mmd2	4.24673	0.000277106	0.00562679		Slc46a3	7.4257	2.58588e-11	1.93875e-09
Plpp3	4.10774	0.000306399	0.00613636		Slc22a8	8.76875	3.36936e-11	2.463e-09
Scd2	3.60761	0.000309419	0.0061547		Palmd	7.12191	4.50756e-11	3.21466e-09
Trim9	5.03253	0.000312814	0.00618018		Tmem204	7.79853	5.20268e-11	3.5428e-09
Slc4a4	4.60198	0.000331873	0.00646932		Cgnl1	7.97951	5.21e-11	3.5428e-09
9330159F19Rik	7.87558	0.00039219	0.00759446		Ecscr	7.98695	5.57473e-11	3.70466e-09
Rorb	6.20586	0.000414748	0.00797844		Thsd1	6.85365	6.76745e-11	4.39734e-09
Gpm6b	4.0318	0.000426932	0.00815914		Nampt	8.25469	1.08662e-10	6.90709e-09
Acsbg1	5.28417	0.000500658	0.00938413		Adamtsl2	8.35453	1.22715e-10	7.63443e-09
Pcdh17	6.17644	0.000528219	0.00983766		Gjc1	6.95004	2.37305e-10	1.43559e-08
Clu	5.05653	0.000565335	0.0102673		Rgs5	8.16765	2.40574e-10	1.43559e-08
Fads2	5.95887	0.000614762	0.011028		Anxa3	7.99141	3.91265e-10	2.28812e-08
Apba2	5.29052	0.000624065	0.0111266		C130074G19Rik	6.49554	4.43223e-10	2.54115e-08
Gm45652	4.69746	0.000680602	0.0119166		Mfsd2a	7.93366	7.77834e-10	4.37382e-08
Hepacam	4.4827	0.000758997	0.013132		Fzd6	6.84923	8.75747e-10	4.83148e-08
Grm3	4.92338	0.000799167	0.0137457		Cd93	7.26415	1.39084e-09	7.53115e-08
Gm9911	5.12501	0.000901398	0.0153238		Htra3	6.54321	1.65812e-09	8.81519e-08
Slitrk2	5.43293	0.000947894	0.0160211		Cyyr1	6.85334	1.75173e-09	9.14654e-08
Sox9	4.05385	0.00104934	0.0174552		Rasgrp3	7.24046	3.55114e-09	1.82167e-07
Apoe	3.44475	0.00105065	0.0174552		Slc39a8	7.83525	4.00576e-09	2.01945e-07
Ctnnd2	3.87304	0.00117682	0.0194408		Ushbp1	6.3723	4.99919e-09	2.47756e-07
Hmgcs1	4.17341	0.00126297	0.0207467		Akap12	6.05709	3.58649e-08	1.66459e-06
Rhoq	5.03578	0.00131947	0.0215537		Slco1c1	6.76339	4.07165e-08	1.86023e-06
Carmil1	5.4876	0.00133919	0.0217545		Sept4	6.53019	5.09489e-08	2.29192e-06
Pdpn	4.82854	0.00135511	0.0218914		Itm2a	6.34603	5.22994e-08	2.31702e-06
Tmem100	5.15297	0.00141872	0.022793		Gbp7	7.16249	1.09683e-07	4.78677e-06
Cmip	5.09676	0.00160011	0.0251544		Tfrc	5.73749	1.17919e-07	5.07051e-06
Ntm	4.05329	0.00163179	0.0254532		Itpr1	5.43283	1.34447e-07	5.69742e-06
Usp31	6.32254	0.00189752	0.0293564		St8sia4	5.90161	1.45163e-07	6.06367e-06
Mtss1l	4.61472	0.00198627	0.0305677		Pecam1	6.31856	1.81684e-07	7.48233e-06
Lrp1	4.76661	0.00200954	0.0305858		Nomo1	5.88026	2.17575e-07	8.71493e-06
Nrxn1	3.77758	0.00210855	0.031569		Pdgfrb	7.1568	2.56213e-07	1.01239e-05
Astn1	4.6274	0.00220258	0.032527		Tes	5.99322	3.2001e-07	1.24761e-05
Aldoc	4.05705	0.00249622	0.0364948		Slc16a1	6.33832	4.79726e-07	1.84568e-05
Sesn3	4.57225	0.0027883	0.0399657		Cavin1	5.93837	1.41086e-06	5.1567e-05
Ncam1	3.54386	0.00297212	0.0418874		Cdkn1a	5.7143	1.53026e-06	5.39095e-05
Zdhhc2	4.35606	0.00297968	0.0418874		Egfl7	6.03579	1.58735e-06	5.5255e-05
Grik3	4.81371	0.00303003	0.04237		Flt1	5.91966	4.52486e-06	0.000147008
Atp1b2	3.48742	0.00315763	0.0435514		Adgrf5	5.91957	5.83002e-06	0.000187329
Kcnd2	4.83935	0.00319458	0.0437895		Ablim1	5.0417	6.60441e-06	0.000209905
Ddhd1	4.84902	0.00329091	0.0445145		Nostrin	4.83372	7.94846e-06	0.000249906
Bmpr1a	4.71101	0.00331706	0.0445145		Lef1	5.51757	8.43187e-06	0.000262285
Fasn	4.28884	0.0033241	0.0445145		Nid1	6.00044	9.60757e-06	0.000292631
Cpe	3.26333	0.00332585	0.0445145		Prcp	6.21245	1.1482e-05	0.000346116
Gm44645	4.43326	0.00333402	0.0445145		Ramp2	5.80479	1.29993e-05	0.000387856
Elp1	4.93434	0.00358984	0.0474963		Tagln2	5.88396	1.38589e-05	0.000409327
Sema4b	3.92095	0.00362227	0.0477096		Lrp8	5.2898	1.40966e-05	0.000412184
Fabp5	3.40521	0.00367333	0.0481651		Coro1b	5.44551	1.58098e-05	0.000457701
Cpeb4	5.00611	0.00375114	0.0489658		Ets1	5.58033	1.83781e-05	0.000521725
Tulp4	5.18648	0.00383091	0.0497848		Mrtfb	5.6367	2.02059e-05	0.000566484
					Cbfa2t3	4.63182	2.15797e-05	0.000595275
					Col4a1	5.22834	2.36438e-05	0.000646117
					Hmgcs2	5.76922	2.42822e-05	0.000657419
					Amotl1	5.28586	2.63221e-05	0.000706107
					Prex2	5.34342	3.24817e-05	0.000855597
					Ptprb	5.32648	4.41492e-05	0.00112549
					Far2	5.01468	4.4265e-05	0.00112549
					BC028528	5.67317	5.10132e-05	0.00128588
					Pls3	4.7662	5.32239e-05	0.00133014
					Lypla1	4.98712	5.88922e-05	0.00145223
					Lmna	5.03908	6.31352e-05	0.00152568
					Mpzl1	4.99536	6.86983e-05	0.00164651
					Igfbp4	4.40894	0.000116194	0.00271802
					Lama4	5.22607	0.000170695	0.00375273
					Col4a2	4.76658	0.000238022	0.00508011
					Jup	4.96715	0.000249594	0.00525046
					Rell1	4.69024	0.000258504	0.00536075
					Kdr	4.85392	0.000295615	0.00596123
					Pdlim7	4.08422	0.000330224	0.00646932
					AU021092	4.71258	0.00047469	0.00901295
					Gng11	4.66286	0.000490122	0.00924592
					Tsc22d1	3.94317	0.000534611	0.00989369
					Jcad	4.66918	0.000563147	0.0102673
					Pglyrp1	4.89673	0.000564341	0.0102673
					Slc7a8	4.49577	0.000583291	0.010528
					Klf4	4.57273	0.000660977	0.0117133
					Eogt	4.59861	0.000665883	0.0117292
					Podxl	4.78344	0.000713654	0.012421
					Slc7a1	4.18508	0.000849806	0.0145312
					Lgals9	4.73008	0.0010504	0.0174552
					Abcg1	4.14567	0.00147025	0.0234919
					Heg1	4.63016	0.00154049	0.0244804
					Ucp2	4.55178	0.00155318	0.0245486
					Rhoj	4.19702	0.00163653	0.0254532
					4931406P16Rik	3.89721	0.00200496	0.0305858
					Arhgap31	3.75085	0.00202353	0.0305858
					Vamp3	4.09114	0.00202929	0.0305858
					Arhgap29	4.29407	0.00211611	0.031569
					Bsg	3.80908	0.0021865	0.0324534
					Cobll1	4.38897	0.00227829	0.0334759
					Git2	3.81347	0.00252852	0.0367831
					Slc6a6	3.88349	0.00260017	0.0376382
					Pmepa1	4.04233	0.00272417	0.0392388
					Hprt	3.76079	0.0028766	0.0410302
					Reep1	3.95123	0.00289669	0.0411161
					Tpm4	4.256	0.00305182	0.04237
					Cmtm6	4.14673	0.00305748	0.04237
					Mansc1	3.80152	0.00320484	0.0437895
					Hdac7	4.01019	0.00335448	0.0445841
Supporting Table 10: Differential gene expression for oligodendrocytes vs. vascular-associated cells (VACs)
Genes differentially expressed in oligodendrocyte cluster					Genes differentially expressed in VAC cluster
Gene symbol	Fold change (log2)	p-value	FDR		Gene symbol	Fold change (log2)	p-value	FDR
Bcas1	12.0132	1.148e-10	1.46266e-08		Slc40a1	11.4172	1.23373e-15	3.45815e-12
Sox10	10.4201	5.77554e-10	5.91482e-08		Fli1	10.6019	6.68217e-14	9.36507e-11
Shisal1	11.2568	5.90849e-10	5.91482e-08		Slc38a5	11.7208	2.19546e-13	1.27167e-10
Scrg1	9.61624	2.55035e-09	1.78716e-07		Ctla2a	11.1022	2.22977e-13	1.27167e-10
Ugt8a	11.1628	1.02401e-08	5.74061e-07		Cd93	10.3282	2.29959e-13	1.27167e-10
Omg	9.29948	1.05863e-08	5.81833e-07		Adgrl4	10.6715	2.87641e-13	1.27167e-10
Tnr	9.30148	8.55532e-08	3.4258e-06		Cldn5	10.454	3.17578e-13	1.27167e-10
Olig2	8.87004	1.47929e-07	5.18305e-06		Nid1	11.0723	1.14512e-12	4.01221e-10
Opcml	8.45898	2.38491e-07	7.77313e-06		Cd34	10.472	1.90266e-12	5.44637e-10
Gpr17	7.6386	1.25979e-05	0.000309752		Esam	10.7172	2.10602e-12	5.44637e-10
Cyfip2	7.19139	1.31547e-05	0.000319873		Lgals9	10.1705	2.13735e-12	5.44637e-10
Bcan	6.15395	1.32377e-05	0.000319873		Egfl7	9.81937	1.0343e-11	2.41595e-09
Rnd2	6.68256	2.72215e-05	0.000620339		Cavin1	9.60529	1.28071e-11	2.7614e-09
Sox6	6.63656	2.91346e-05	0.000648291		Epas1	9.8974	1.85849e-11	3.72095e-09
Vxn	6.63814	2.91419e-05	0.000648291		BC028528	9.95453	2.18091e-11	4.07539e-09
Hipk2	5.86038	2.98499e-05	0.000658813		Flt1	9.52428	3.40995e-11	5.68035e-09
Vcan	6.53267	3.59613e-05	0.000781392		Ly6c1	11.1082	3.44509e-11	5.68035e-09
Arhgap33	5.80742	4.17691e-05	0.000880874		Tram2	9.85153	4.55606e-11	7.09479e-09
Cmtm5	6.80872	4.17967e-05	0.000880874		Emcn	10.5153	6.19772e-11	9.14326e-09
Cnp	6.61802	5.10557e-05	0.00106007		Heg1	9.85602	1.02005e-10	1.4296e-08
Mbp	7.58319	5.7683e-05	0.00118019		Rgs5	10.414	1.1011e-10	1.46266e-08
Nkx2-2	5.47325	8.14719e-05	0.00164292		Slc2a1	8.80404	1.4089e-10	1.71702e-08
Dscam	6.89556	0.00013381	0.00258669		Gng11	8.8037	1.95748e-10	2.28617e-08
Sez6l	6.101	0.000136501	0.00261754		Fzd6	8.84408	2.11423e-10	2.37048e-08
Slitrk2	6.04897	0.000191327	0.00362358		Pltp	10.2936	3.46503e-10	3.73557e-08
Lhfpl3	6.47794	0.000201898	0.0037728		Slc22a8	10.1803	7.56657e-10	7.31348e-08
Nol11	5.8842	0.000208578	0.00387182		Eng	8.94261	8.14172e-10	7.34e-08
Grin3a	5.8487	0.000224768	0.00413531		Tdrp	9.47411	8.28231e-10	7.34e-08
Sulf2	5.73986	0.000311211	0.00559183		Cgnl1	9.48785	8.37959e-10	7.34e-08
Slc24a3	4.98549	0.000314383	0.00561283		Grap	9.8982	9.25938e-10	7.65938e-08
Sema5a	5.63372	0.000375558	0.0065793		Rasgrp3	9.12423	9.29072e-10	7.65938e-08
Nfasc	5.83226	0.000421588	0.00720556		Ptprb	8.91201	1.20737e-09	9.66929e-08
S100a6	5.65661	0.000523284	0.00882175		Srgn	9.47708	1.95816e-09	1.52464e-07
S100a1	4.98069	0.000696664	0.0112876		Ecscr	9.40558	2.01433e-09	1.52599e-07
Ctnna2	5.02392	0.00102315	0.0162948		Ocln	9.82976	2.12816e-09	1.53337e-07
Ptpro	4.84581	0.00110333	0.0173744		Kdr	8.51044	2.13348e-09	1.53337e-07
Ddr1	4.34662	0.00111705	0.0174921		Cdh5	8.69015	2.7254e-09	1.86324e-07
Lcorl	5.44727	0.00141885	0.0216144		Adamtsl2	9.86105	3.12043e-09	2.08252e-07
Ncam1	3.7155	0.00159971	0.0241075		Adgre5	9.23068	3.87167e-09	2.52379e-07
Sirt2	4.39811	0.00199833	0.0296366		Cnn2	9.4428	4.2576e-09	2.66414e-07
Scn8a	4.84163	0.00201096	0.029667		Icam2	8.38113	4.27708e-09	2.66414e-07
Npdc1	4.92234	0.00219662	0.0320683		Wwtr1	8.29737	4.42273e-09	2.69498e-07
Sf3b3	5.25799	0.00223463	0.0323625		Cyyr1	8.46762	4.78255e-09	2.85223e-07
Pcdh17	4.81207	0.0024487	0.0351985		Adgrf5	9.09414	5.61956e-09	3.28159e-07
Clip3	4.4208	0.00275137	0.0387542		Pglyrp1	8.23988	9.33753e-09	5.34145e-07
Cadm2	4.41738	0.00294752	0.0411039		Ifitm3	8.77389	1.11778e-08	6.02525e-07
Maged1	3.80214	0.00307317	0.0426441		Pecam1	8.644	1.1585e-08	6.02688e-07
Cdk4	3.92521	0.00334992	0.0454411		Slco1c1	8.44957	1.16108e-08	6.02688e-07
Tubb4a	4.55805	0.00340898	0.0459393		Gimap6	8.78069	1.45762e-08	7.42858e-07
Relch	4.25089	0.00354176	0.0470501		Ppic	9.25934	1.52483e-08	7.63234e-07
					Prcp	9.87491	1.65143e-08	8.12098e-07
					Col4a1	7.86529	1.79865e-08	8.6181e-07
					Tmem123	9.58151	1.81401e-08	8.6181e-07
					Robo4	8.18102	2.60396e-08	1.21648e-06
					Gjc1	8.23083	2.77874e-08	1.27685e-06
					Acvrl1	9.20475	3.19291e-08	1.4435e-06
					Slc39a8	9.66909	3.54184e-08	1.57584e-06
					Apcdd1	7.40194	3.70495e-08	1.62265e-06
					Il2rg	8.6094	4.1771e-08	1.8013e-06
					Anxa3	9.17004	4.95052e-08	2.09519e-06
					Tgfbr2	9.09794	5.00814e-08	2.09519e-06
					Jup	7.91195	5.17382e-08	2.13268e-06
					Gbp7	9.39206	8.17633e-08	3.32149e-06
					Htra3	7.6728	8.74754e-08	3.45343e-06
					Arhgdib	8.27026	8.88428e-08	3.4587e-06
					Podxl	8.68217	9.05345e-08	3.47628e-06
					Plekhg1	7.18693	9.17926e-08	3.47696e-06
					Isyna1	7.63742	1.09639e-07	4.09758e-06
					Lmo2	7.40458	1.25379e-07	4.62419e-06
					Angptl4	8.21211	1.30545e-07	4.73196e-06
					Jcad	7.82388	1.32286e-07	4.73196e-06
					Igfbp7	6.89013	1.33366e-07	4.73196e-06
					Serpinh1	6.96221	1.62697e-07	5.63011e-06
					AU021092	8.07903	1.70589e-07	5.83123e-06
					Palmd	7.45173	2.03304e-07	6.86581e-06
					Tek	8.34039	2.07004e-07	6.90752e-06
					Arap3	7.36172	2.14096e-07	7.06011e-06
					C130074G19Rik	7.0918	2.46272e-07	7.93449e-06
					Ildr2	7.97299	2.82649e-07	9.003e-06
					Thsd1	7.29989	3.22403e-07	1.01539e-05
					Lama4	8.78703	3.68256e-07	1.14691e-05
					Csrp2	7.19867	4.13317e-07	1.27311e-05
					Slc16a1	7.22423	4.28119e-07	1.30437e-05
					Mecom	8.33567	4.70133e-07	1.41697e-05
					Abca1	7.36431	5.61101e-07	1.67315e-05
					Eogt	7.51093	8.57515e-07	2.53012e-05
					Slco2b1	7.37316	9.59441e-07	2.80137e-05
					Ablim1	6.14531	1.53436e-06	4.43382e-05
					Prex2	7.37309	1.79183e-06	5.125e-05
					Nrp1	6.71066	2.15337e-06	6.09687e-05
					S100a11	6.16781	2.2795e-06	6.38944e-05
					Slc7a5	5.72723	4.76743e-06	0.000132308
					Tiam1	6.47066	5.00511e-06	0.000137542
					Nostrin	5.80899	5.73108e-06	0.000155963
					Foxf2	6.94484	5.90628e-06	0.000159186
					Ushbp1	6.48246	6.01891e-06	0.000160676
					Slc7a8	6.68542	6.1342e-06	0.000162209
					Klf4	6.64354	6.87804e-06	0.000180179
					Tfrc	5.9688	7.12396e-06	0.000184893
					Selenop	5.59366	9.02707e-06	0.000232136
					Itm2a	6.00724	1.03433e-05	0.000263566
					Slc7a1	5.38072	1.09794e-05	0.000277253
					Fstl1	5.99113	1.15524e-05	0.000289121
					Fxyd5	6.25458	1.25343e-05	0.000309752
					Pdgfrb	7.71899	1.44701e-05	0.000346663
					Vwf	6.40373	1.75162e-05	0.000416084
					Crip2	5.9005	1.81504e-05	0.000427526
					Gm24447	4.90726	2.5902e-05	0.000605027
					Abcg2	5.5266	2.64764e-05	0.000613333
					Sparc	5.06741	2.70695e-05	0.000620339
					Cobll1	6.10222	2.85676e-05	0.000645767
					Mansc1	5.50638	3.58275e-05	0.000781392
					Hdac7	6.33069	4.08706e-05	0.000880874
					Col4a2	5.66335	4.14054e-05	0.000880874
					Mtus1	5.78864	4.39398e-05	0.000919128
					Bsg	4.70775	5.6792e-05	0.0011705
					Uaca	5.18341	6.47115e-05	0.00131439
					Sept4	5.79822	8.51644e-05	0.00170511
					Tmem98	5.5542	9.34451e-05	0.00185764
					Kitl	5.46394	0.000107958	0.00213102
					Ctsc	5.01659	0.000109341	0.00214324
					Nampt	5.44009	0.000128267	0.00249675
					Slc9a3r2	5.26902	0.000137274	0.00261754
					Tspan14	5.67003	0.000193449	0.00363918
					Ccdc141	5.47833	0.000225724	0.00413531
					Prnp	5.00806	0.000263378	0.00479382
					Anxa2	5.62137	0.000269405	0.00487188
					Ifitm2	5.05965	0.000363039	0.0064405
					Cept1	5.08104	0.000365975	0.00645174
					Pop5	5.33772	0.000392814	0.00683886
					B2m	4.83719	0.000398787	0.0069
					Tes	5.3572	0.000402538	0.00692218
					Nr3c1	5.56397	0.000454979	0.00772913
					Clic1	5.10307	0.000525591	0.00882175
					Arhgap29	5.25737	0.000570907	0.00952532
					Micu2	4.86772	0.000575307	0.00954192
					Virma	5.32171	0.000583036	0.00961324
					Cdkn1a	5.16057	0.000623159	0.0102147
					Pon2	5.30384	0.000651072	0.0106102
					Afdn	4.64192	0.000804935	0.0129669
					Tnfrsf19	4.9019	0.000865163	0.0138574
					Vim	4.45102	0.00105266	0.0166701
					Mcc	4.80538	0.00127748	0.0198932
					Vamp8	4.64998	0.00131691	0.0203939
					Spock2	3.97632	0.00137053	0.0211076
					Myo1b	4.94702	0.00139859	0.0214221
					Gm43581	4.83403	0.00156199	0.0236663
					Snrk	4.54002	0.00161335	0.0241831
					Ppm1f	5.01579	0.0017257	0.0257294
					Anxa5	4.69618	0.00208839	0.0306479
					Myh9	3.9364	0.00223986	0.0323625
					Zc3hav1	4.83327	0.00252469	0.0361056
					Scarb1	4.56351	0.00256311	0.036469
					Tmem44	4.32666	0.00258446	0.0365871
					Vezt	4.40023	0.0029311	0.0410793
					Nes	4.62136	0.00311201	0.0429703
					Slc39a10	4.59815	0.00313738	0.0431082
					Mrtfb	4.49187	0.0032008	0.043765
					B4galt1	4.60479	0.0033558	0.0454411
					Slc1a4	4.2532	0.00344204	0.0461629
					Slc46a3	4.61872	0.00346977	0.0463131
Supporting Table 11: Differential gene expression for neurons (cluster 1 and 2 combined) vs. all other cell types
Genes differentially expressed in neurons
Gene symbol	Fold change (log2)	p-value	FDR
Gm14204	5.33296	2.49037e-10	1.13727e-08
Grin2a	5.11806	4.49007e-09	1.59481e-07
C230085N15Rik	5.12364	2.61002e-08	7.58487e-07
Gm42616	4.67223	5.25409e-08	1.48196e-06
Ass1	4.42997	1.12467e-07	2.996e-06
Ankrd45	4.7867	1.23037e-07	3.18899e-06
Tmem59l	4.21161	1.33678e-07	3.37361e-06
Cda	5.11188	2.0549e-07	5.05295e-06
Syngr3	3.91822	3.36397e-07	7.74365e-06
Lamp5	3.46097	6.14836e-07	1.31028e-05
Ramp3	4.31589	1.75176e-06	3.29399e-05
Epb41l4b	4.18622	5.01184e-06	8.4322e-05
Cds1	3.91971	6.92136e-06	0.000112501
Rasgrf1	4.48398	8.10559e-06	0.00012743
Gabra5	3.62559	8.64699e-06	0.00012957
Car10	3.36623	1.00731e-05	0.000146365
Fsd1	4.03841	1.02864e-05	0.000147234
Kcnk1	4.13066	1.46908e-05	0.000201264
Hapln1	3.0005	1.56591e-05	0.000211508
Prepl	4.13846	1.62477e-05	0.000213516
Unc5d	3.27946	1.64757e-05	0.000213516
Mllt11	3.16371	1.73324e-05	0.000221624
Ccdc85a	3.34142	2.41806e-05	0.000289865
Sgpp2	3.61145	2.9146e-05	0.000342456
Slitrk1	3.79923	3.36194e-05	0.000383822
Tmem246	3.53913	3.47019e-05	0.000384764
Calb1	3.49627	3.48662e-05	0.000384764
Hivep3	3.9679	3.91332e-05	0.000426463
Mir670hg	3.82598	4.26691e-05	0.000459315
Golga7b	3.73466	5.43513e-05	0.000566553
Ache	3.82776	6.32994e-05	0.000645789
Fgf9	3.31908	7.28797e-05	0.00071318
Snhg11	2.91127	8.43758e-05	0.000809164
Ccdc184	3.35457	9.45304e-05	0.000888771
Strbp	2.94148	9.58755e-05	0.000892666
Lrfn5	3.30859	0.000107165	0.000970643
Atp6v1g2	3.07586	0.000107287	0.000970643
Gdap1	3.47639	0.000116587	0.00104493
Kcnn1	3.58575	0.000119329	0.0010596
Hs6st2	3.09203	0.000121373	0.00106786
Mab21l1	3.44032	0.000132729	0.00114673
Atp2b2	2.89372	0.000151674	0.00125393
Cacna2d3	2.99718	0.000171901	0.00139436
Plppr3	3.49129	0.000173187	0.00139436
B830012L14Rik	3.70206	0.000179624	0.00141196
Cep170b	3.49694	0.000184477	0.00143832
Fastk	3.91912	0.000192677	0.00149014
Isyna1	4.36549	0.000195023	0.00149622
Actl6b	3.7877	0.000198663	0.00151204
Esrrb	3.55278	0.000218569	0.00165046
Tubb3	2.99381	0.000230248	0.00172506
Got1	3.15656	0.000256812	0.00189448
Gm43175	3.46343	0.000301801	0.00220937
Cish	3.43175	0.000322296	0.00232086
Slc4a10	3.3041	0.000324292	0.00232086
Crtac1	2.945	0.000342173	0.00243069
Slc6a5	2.69237	0.000356159	0.00251145
Atl1	3.39689	0.000364776	0.00255343
Gm9911	3.76301	0.000382634	0.00265903
Snap25	2.68928	0.000393307	0.00271354
Scn1a	2.84056	0.000436802	0.00294995
Tmeff1	3.15394	0.000453192	0.00303924
Hspa12a	2.99043	0.000501481	0.00333972
Zdbf2	3.47639	0.000513857	0.00339855
Sv2c	2.82935	0.000520864	0.00339939
Gm44509	3.64938	0.000556319	0.00360479
Caly	3.23599	0.000603787	0.00383465
Mtx2	3.23534	0.000696116	0.00439194
Ddx25	3.47061	0.000700866	0.00439301
Pld3	3.17491	0.000723555	0.00450578
Stac2	3.33788	0.000757924	0.00468935
Zfp385b	3.17725	0.000846777	0.00517235
Cntnap2	2.83203	0.000894996	0.00542104
Gm45652	3.86713	0.000915667	0.00548828
Slc39a6	3.43785	0.000931796	0.00554536
Arhgdib	4.22122	0.000942537	0.00554536
Atp1a3	2.64789	0.000983396	0.00571562
Adap1	3.13513	0.00107389	0.00616686
Gm37176	3.33729	0.00111052	0.00626585
Esrrg	3.05021	0.00111301	0.00626585
Cend1	2.88876	0.00111727	0.00626585
Stum	3.30605	0.0011283	0.00629093
Zfp804a	3.39708	0.00114993	0.00637446
Slc1a1	3.13786	0.0011696	0.00644624
Rbfox3	3.06018	0.00126253	0.0068636
Arl4c	2.96937	0.0012668	0.0068636
Eif5a2	3.36578	0.00127665	0.00687814
Ncdn	3.09952	0.00141062	0.00740304
1500009L16Rik	3.24892	0.00141268	0.00740304
Nipsnap1	3.11511	0.00145449	0.00753975
Spats2l	3.15222	0.00150522	0.00761436
Dync1i1	3.09518	0.00150688	0.00761436
Igsf3	2.79669	0.00152318	0.00761436
Pnma2	3.33624	0.00153099	0.00761436
Krt222	3.28468	0.00155336	0.00767871
Trank1	3.39501	0.00163519	0.00800073
Ndrg4	2.54951	0.00167199	0.00811397
Fabp3	2.74319	0.0016768	0.00811397
Chga	2.98713	0.0016931	0.00811397
Rian	2.8807	0.00169704	0.00811397
Rcan2	2.78182	0.00170063	0.00811397
Gabrg2	2.97787	0.00171545	0.00814415
Dgkg	3.24988	0.00172497	0.00814901
Stx1b	3.04332	0.00177665	0.00835201
AI593442	3.22857	0.00185175	0.0086626
Pcbp3	3.18331	0.00215668	0.00989594
Rit2	3.32231	0.00248793	0.0113077
Ccl27a	3.00175	0.00271254	0.0121557
Napb	2.71878	0.00283146	0.0125711
Celsr2	2.83376	0.00322289	0.014113
Snap91	2.61955	0.00341983	0.0148399
Serpini1	2.90373	0.00346017	0.0149226
Ldhb	2.53198	0.00350742	0.0150162
Pfkm	3.05706	0.00353611	0.0150717
Sez6	2.85208	0.00355905	0.0151023
Lin7a	2.96654	0.00362931	0.0153326
Ryr2	2.89953	0.00365139	0.0153583
Syt7	2.69311	0.00398246	0.0165332
Kifc2	2.95265	0.00458422	0.0187075
Rims1	2.79447	0.00475301	0.0193141
Shtn1	2.93325	0.00490625	0.0197693
Tox2	3.06818	0.00507785	0.0203751
Hpcal1	2.8129	0.00514867	0.0204999
Tspyl5	2.85131	0.0051517	0.0204999
Parp6	3.01328	0.00519586	0.0205902
Dpysl5	2.94859	0.00522423	0.0206174
Pgm2l1	2.60952	0.00575534	0.0226204
Syp	2.62827	0.00579946	0.0227007
Phyh	2.72023	0.00587088	0.0228869
Stmn2	2.43052	0.00598339	0.023231
Dhps	3.09589	0.00603538	0.0233384
Lrp11	3.01509	0.00620972	0.0236599
Ncs1	2.87049	0.00621513	0.0236599
Fam20c	2.94812	0.0062172	0.0236599
Meis2	2.5305	0.00631865	0.0239509
Nceh1	2.73617	0.00643187	0.0242113
Ralyl	3.03726	0.00646307	0.0242113
Elavl2	2.67817	0.00668939	0.0249616
Amn	2.98355	0.00682977	0.0253866
Alg2	2.80994	0.00745921	0.0272459
Glrb	2.71419	0.00768869	0.0277197
Cx3cl1	2.82269	0.00798625	0.0286847
Rgs10	3.04203	0.00843103	0.0300363
Hcn1	2.60399	0.00845653	0.0300363
Nyap2	2.87848	0.00855533	0.0302751
Camk1d	2.59443	0.00862199	0.0303989
Wnk2	2.8112	0.00886363	0.0309364
Dlat	2.93565	0.00887123	0.0309364
Mapk10	2.69363	0.00932215	0.0322742
Ptprn	2.94038	0.00937138	0.0323279
Nap1l2	2.80952	0.00972887	0.0333603
Map7d2	2.62437	0.00974024	0.0333603
Sipa1l2	2.86053	0.00979773	0.0334378
Usp29	2.81692	0.00986156	0.0334382
Vsnl1	2.61447	0.00986757	0.0334382
Kctd13	2.97606	0.00997788	0.0336929
Agtpbp1	2.81774	0.0104001	0.0349954
Crmp1	2.4903	0.0106486	0.0355818
B3galt2	2.50858	0.0110094	0.0365328
Scg5	2.57943	0.0110629	0.0365838
Nrxn3	2.45862	0.0114035	0.0375805
Tln2	3.08832	0.0114779	0.0376962
Lmo3	2.58733	0.0127204	0.0409685
A230103L15Rik	2.58914	0.0127306	0.0409685
Ppif	2.9438	0.0129027	0.0413835
Pitpnc1	2.37821	0.0132981	0.0424078
Srxn1	2.92816	0.0133105	0.0424078
Fam189a1	2.81505	0.0133838	0.0425003
Kcnq2	2.90748	0.0135416	0.0428595
Olfm1	2.69262	0.0138595	0.043527
Sgip1	2.47797	0.0140935	0.0439351
Prune2	2.5659	0.0141357	0.0439351
Rab3a	2.53363	0.0141658	0.0439351
Msra	2.7784	0.0142022	0.0439351
Ppa1	2.74683	0.014913	0.0456918
Retreg1	2.87142	0.0150952	0.0461027
Fkbp1b	2.68793	0.0158342	0.0479072
Pcp4	2.58046	0.0158359	0.0479072
Hras	2.93799	0.0164837	0.0497102
Supporting Table 12: Differential gene expression for astrocytes vs. all other cell types
Genes differentially expressed in astrocyte cluster
Gene symbol	Fold change (log2)	p-value	FDR
Tnc	8.01782	1.0877e-12	1.0431e-09
Fgfr3	6.5481	7.53212e-09	3.61165e-06
9330159F19Rik	4.79644	8.43007e-07	0.000202111
Gm3764	4.19788	1.23596e-06	0.000227409
Aqp4	5.02872	1.77297e-06	0.000227409
Slc6a11	4.90211	1.82596e-06	0.000227409
Tmem229a	5.75643	1.89705e-06	0.000227409
Agt	5.84776	3.58239e-06	0.000343551
Slc1a3	3.93404	1.27616e-05	0.000882852
Fads2	5.31112	1.33078e-05	0.000882852
AI464131	5.60702	1.3809e-05	0.000882852
Pla2g7	4.47221	1.78022e-05	0.0010555
Slc1a2	4.41427	1.87106e-05	0.0010555
Acot1	5.84971	2.17275e-05	0.00109667
Kxd1	4.75252	2.56092e-05	0.00119027
Igsf11	5.47017	2.60643e-05	0.00119027
Hepacam	4.45964	3.69538e-05	0.00161085
Tulp4	3.88783	3.98255e-05	0.00161528
Aldh1l1	4.86445	4.0424e-05	0.00161528
Adgrg1	4.19239	6.51676e-05	0.00240368
Clu	3.67279	7.346e-05	0.00251273
Ddr1	5.17571	7.59846e-05	0.00251273
Rorb	5.02295	9.86069e-05	0.00280252
Sall2	4.43576	9.87084e-05	0.00280252
Scrg1	4.64742	0.000169873	0.00440292
Olig2	4.50314	0.000179144	0.00452103
Ncan	3.24647	0.000196638	0.00483529
Ptprz1	3.63122	0.000210299	0.00504191
Tmem100	4.54054	0.000289354	0.00660692
Ttyh1	3.65322	0.000370874	0.00789388
Arap2	4.41446	0.000400593	0.0081738
Hes1	4.05426	0.000454655	0.00889825
Sobp	3.6749	0.000506608	0.00934302
Slc7a11	4.08115	0.000539	0.00975284
Pdpn	4.15157	0.000594802	0.0105632
Trim9	3.64345	0.000637263	0.0109285
Notch2	4.33173	0.000641011	0.0109285
Slc4a4	3.99078	0.00066225	0.01095
Ptn	3.41775	0.000936385	0.0150784
Spry2	3.09904	0.000943382	0.0150784
Fabp7	3.31046	0.000980745	0.0154186
Rgma	4.21538	0.00100092	0.015482
Adcyap1r1	3.86838	0.00109528	0.0161596
Sema6d	3.77377	0.00115342	0.0167596
Gja1	3.81167	0.00118387	0.0169452
Tram2	4.05714	0.00125521	0.0177022
Bcan	3.42304	0.00130908	0.0181943
Per3	4.07589	0.00169685	0.0219903
Notch1	3.733	0.00179286	0.0220974
Npas3	3.6782	0.00179729	0.0220974
Usp31	3.67566	0.00186495	0.0226391
Wwtr1	4.27853	0.00189735	0.0227445
Zcrb1	3.23074	0.00201293	0.0238321
Notch3	3.93343	0.0022379	0.0258572
Angptl4	4.20117	0.00236162	0.0264109
Tmem44	3.7641	0.00248202	0.0270868
Grm5	3.4454	0.00248555	0.0270868
Car2	3.53041	0.00267696	0.028845
Dhps	3.49219	0.00382377	0.0390106
Omg	3.64763	0.0044305	0.0438026
Igfbp7	3.87087	0.0045731	0.0447511
Vcan	3.48291	0.00469395	0.0454697
Apcdd1	3.1389	0.00479988	0.0460308
Sox9	3.51316	0.00498335	0.0471673
Ednrb	3.42745	0.00527644	0.0482561
Supporting Table 13: Differential gene expression for oligodendrocytes vs. all other cell types
Genes differentially expressed in oligodendrocyte cluster
Gene symbol	Fold change (log2)	p-value	FDR
Bcas1	9.01998	2.81163e-12	2.69636e-09
Ralgps2	6.17591	5.59472e-10	2.68267e-07
Ugt8a	8.30782	1.70136e-09	5.14601e-07
Shisal1	8.17334	2.14641e-09	5.14601e-07
Tnr	6.82219	1.16501e-08	2.23449e-06
Gpr17	6.60144	6.71878e-08	1.07389e-05
Plp1	6.09306	1.14067e-07	1.56271e-05
Scrg1	6.8161	1.56134e-07	1.7796e-05
Mbp	6.15487	1.78778e-07	1.7796e-05
Sox10	7.34663	1.85568e-07	1.7796e-05
Cyfip2	4.74861	3.99684e-07	3.48452e-05
Olig2	6.14638	8.74764e-07	6.99082e-05
Cnp	5.58231	1.09476e-06	8.07599e-05
Dscam	4.81676	1.37968e-06	9.4508e-05
Sema5a	5.47119	1.95703e-05	0.000938394
Sox6	5.35989	2.1632e-05	0.000957343
Nfasc	4.14092	4.54075e-05	0.00167484
Rnd2	4.28853	5.51923e-05	0.00182515
Opcml	4.5979	6.04712e-05	0.00187071
Omg	4.8553	0.000138381	0.00340274
Vxn	4.78688	0.000168011	0.00402807
Mpzl1	4.57438	0.000196927	0.00460616
Cmtm5	5.04004	0.000289965	0.00617948
Lhfpl3	4.80903	0.00031027	0.00634638
Dpysl4	4.02973	0.000328076	0.0063994
Sirt2	3.97664	0.000401723	0.00755397
Fcho2	4.56364	0.000485992	0.00849934
S100a6	4.748	0.000712461	0.0110074
Gm18194	3.39586	0.000844521	0.012088
Clstn3	3.79582	0.00100281	0.0137385
Fyn	3.5692	0.00110815	0.01476
Ppfibp1	4.67849	0.00122142	0.0160458
Sf3b3	4.05072	0.001485	0.019147
Slitrk2	3.87148	0.00150369	0.019147
Mgat5	3.51962	0.00209957	0.0245547
Rhoq	4.1927	0.00215149	0.0248587
Ext1	3.76107	0.00237193	0.0265325
S100a13	4.12975	0.00264919	0.0282286
Abcb1a	3.70457	0.00290229	0.0302532
Map2k4	3.7043	0.00295404	0.0304616
Fam169a	3.45373	0.00302575	0.0308691
Kcnj10	4.08894	0.0031379	0.0313463
Tubb4a	3.32353	0.00334707	0.0324226
Mien1	3.50577	0.0034306	0.0328995
Nol11	4.02178	0.00371533	0.0350346
Bcan	3.38584	0.00442993	0.0393361
Itpr2	3.94011	0.00525091	0.0441721
S100a1	3.77783	0.00546766	0.0452025
Supporting Table 14: Differential gene expression for vascular-associated cells (VACs) vs. all other cell types
Genes differentially expressed in VAC cluster
Gene symbol	Fold change (log2)	p-value	FDR
Acvrl1	12.1267	1.51e-44	1.45e-41
Il2rg	11.1687	2.99e-38	1.43e-35
Ifitm3	11.4019	8.59e-36	2.75e-33
Cldn5	12.4897	3.3e-33	7.91e-31
Ctla2a	12.2397	3.05e-32	5.84e-30
Srgn	11.7798	2.48e-31	3.97e-29
Icam2	11.2953	5.48e-31	7.51e-29
Eng	11.3199	3.4e-29	4.08e-27
Grap	11.5176	6.68e-27	7.12e-25
Robo4	10.8017	1.1e-26	1.05e-24
Pltp	11.606	2.6e-22	2.26e-20
Slc38a5	11.2402	1.17e-21	9.39e-20
Cd34	10.4647	5.04e-21	3.72e-19
Tgfbr2	11.0318	5.63e-21	3.86e-19
Fzd6	9.56714	1.8e-20	1.15e-18
Tek	10.1618	7.58e-20	4.54e-18
Adgrl4	10.5748	1.13e-19	6.36e-18
Lama4	8.99109	2.21e-19	1.18e-17
Cgnl1	10.2015	6.6e-19	3.33e-17
Adgre5	9.86672	2.65e-18	1.27e-16
Ly6c1	11.5971	1.1e-17	5.05e-16
Emcn	11.1889	6.07e-17	2.65e-15
Slc39a8	9.56523	6.36e-17	2.65e-15
Adgrf5	8.83189	1.12e-16	4.48e-15
Cdh5	9.59887	3.81e-16	1.46e-14
Cd93	9.16232	5.11e-16	1.88e-14
Pecam1	8.62302	5.92e-16	2.1e-14
Htra3	9.10776	6.67e-16	2.29e-14
Slc40a1	9.69949	1.05e-14	3.46e-13
Tdrp	9.57996	2.62e-14	8.38e-13
Podxl	8.76718	3.22e-14	9.95e-13
Ecscr	9.92375	6.45e-14	1.93e-12
Nid1	9.36445	7.61e-14	2.21e-12
Adamtsl2	9.69405	5.61e-13	1.58e-11
Ocln	9.94469	1.03e-12	2.81e-11
Foxf2	7.22185	1.52e-12	4.05e-11
Slc22a8	9.30057	2.42e-12	6.28e-11
AU021092	7.85729	5.2e-12	1.3e-10
Kdr	7.85118	5.27e-12	1.3e-10
Fli1	9.61644	6.34e-12	1.52e-10
Gbp7	9.48504	6.71e-12	1.57e-10
Rasgrp3	8.64164	6.91e-12	1.58e-10
Vwf	7.79025	1.45e-11	3.22e-10
Fn1	7.69578	1.64e-11	3.57e-10
Apcdd1	6.81631	2.49e-11	5.31e-10
Gng11	8.14698	2.57e-11	5.36e-10
Cnn2	9.7597	3.1e-11	6.33e-10
Arap3	8.54031	4.51e-11	9.02e-10
BC028528	8.30946	5.34e-11	1.04e-09
Rgs5	8.81561	5.96e-11	1.14e-09
Flt1	8.03277	1.64e-10	3.09e-09
Ptprb	7.78458	2e-10	3.69e-09
Esam	8.37105	2.08e-10	3.76e-09
Abcb1a	6.88133	2.55e-10	4.54e-09
Cyyr1	7.86341	6.05e-10	1.06e-08
Thsd1	7.99561	7.93e-10	1.36e-08
Slco2b1	6.84411	1.17e-09	1.97e-08
Gjc1	8.03297	1.31e-09	2.16e-08
Cavin1	7.51401	1.45e-09	2.36e-08
Egfl7	8.18106	1.63e-09	2.6e-08
Tram2	7.61775	3.65e-09	5.74e-08
Itm2a	6.95966	3.86e-09	5.97e-08
Pdgfrb	7.7939	4.67e-09	7.1e-08
Fxyd5	7.71218	5.79e-09	8.67e-08
Gimap6	8.13327	7.24e-09	1.07e-07
Slc16a1	6.11189	1.7e-08	2.47e-07
Mecom	7.07491	1.8e-08	2.58e-07
Tmem204	7.03358	1.9e-08	2.68e-07
Slco1c1	7.47065	2.79e-08	3.88e-07
Arhgap29	6.25848	3.67e-08	5.03e-07
Prex2	6.86396	4.12e-08	5.57e-07
Jcad	6.92514	4.18e-08	5.57e-07
Pglyrp1	7.1091	4.61e-08	6.06e-07
Lgals9	7.58573	5.64e-08	7.31e-07
Jup	6.85752	6.06e-08	7.75e-07
Anxa3	7.96852	7e-08	8.84e-07
Palmd	7.10623	8.43e-08	1.05e-06
Slc46a3	6.83563	9.51e-08	1.17e-06
Arhgdib	8.08624	1.08e-07	1.31e-06
Nostrin	5.98333	1.34e-07	1.59e-06
Prcp	7.28178	1.34e-07	1.59e-06
Heg1	7.11778	1.44e-07	1.69e-06
Tmem123	7.4273	3.15e-07	3.63e-06
Uaca	5.56995	3.29e-07	3.76e-06
C130074G19Rik	6.71057	6.92e-07	7.81e-06
Nampt	5.66689	1.14e-06	1.27e-05
Myo1b	6.50268	1.26e-06	1.39e-05
Epas1	6.44135	1.54e-06	1.67e-05
Tfrc	4.61921	1.58e-06	1.7e-05
Isyna1	6.02416	3.71e-06	3.96e-05
Eogt	5.92694	5.11e-06	5.38e-05
Serpinh1	5.53395	7.25e-06	7.56e-05
Ushbp1	5.99983	1.82e-05	0.000183808
Lef1	5.60901	1.98e-05	0.000196377
Col4a2	5.22241	1.99e-05	0.000196377
Slc2a1	5.68825	2.99e-05	0.000286995
Col4a1	5.22857	4.09e-05	0.000388445
Ets1	5.33391	5.13e-05	0.000473469
Ppic	5.78578	5.94e-05	0.000537053
Bsg	3.62234	6.35e-05	0.000563771
Ablim1	4.09921	8.24e-05	0.000718807
Lmo2	5.08567	0.000104009	0.000890576
Ly6e	4.29957	0.000123047	0.00102611
Anxa2	5.17209	0.000136498	0.00112846
Vwa1	5.4286	0.000158401	0.00128735
Hmgcs2	5.54417	0.000160123	0.0012904
Sept4	4.85301	0.000169941	0.00133036
Nr3c1	5.00559	0.000171524	0.00133036
Cobll1	5.32301	0.000303974	0.00225978
Ildr2	5.17941	0.000400621	0.00288869
Mfsd2a	5.15861	0.000468573	0.00332321
Klf4	5.04626	0.000582842	0.00388156
Arpc1b	4.50727	0.00062442	0.00411326
Tes	4.86637	0.00064839	0.00422998
Csrp2	4.78679	0.000655447	0.00424712
Slc7a1	4.29393	0.000736405	0.00470808
Hdac7	4.71059	0.000893062	0.00540778
Crip2	4.37603	0.000993323	0.00588023
Nes	4.69763	0.00102169	0.00601103
Wwtr1	4.75936	0.0011473	0.00658842
Mrtfb	4.53844	0.00130782	0.00733451
S100a11	4.51938	0.00140956	0.00785913
Gm24447	3.96776	0.00142708	0.00789539
Myh9	3.41462	0.00181789	0.00968532
Cdkn1a	4.42663	0.00228601	0.0119797
Slc7a5	3.89551	0.00269589	0.0135359
Mansc1	4.33979	0.00282518	0.0138731
Angptl4	4.46161	0.00282968	0.0138731
Slc7a8	4.35682	0.00332246	0.0156957
Abca1	4.29289	0.00388452	0.0177393
Ramp2	4.41196	0.00391382	0.0177884
Tagln2	4.09306	0.00506012	0.0220575
Nomo1	3.72394	0.00545671	0.0233615
4931406P16Rik	3.60035	0.00592451	0.024671
Tiam1	4.02987	0.00596588	0.024671
Ccdc141	3.97934	0.00596838	0.024671
Sparc	3.72395	0.00717976	0.028452
Lrp8	3.69897	0.00863657	0.0335323
Dab2	3.80446	0.00961897	0.0363173
S1pr1	3.64772	0.0100866	0.0373628
Calcrl	3.64312	0.0107481	0.0394919
Clic1	4.09674	0.0112822	0.0412883
Ppm1f	3.93842	0.0113668	0.0412909
Rgs12	4.00236	0.0132008	0.0455382
St8sia4	3.66334	0.0134404	0.0460332
Tpm4	3.6567	0.0136467	0.0464865
Ucp2	4.15491	0.013836	0.0465569
